# Supplementary material for: Genome-wide identification of RNA recognition motif (RRM1) in Brassica rapa and functional analysis of RNA-binding protein (BrRBP) under low-temperature stress
Source: BMC Plant Biol. 2023 Dec 7;23:621. doi: 10.1186/s12870-023-04639-4 (PMC10701981; doi:10.1186/s12870-023-04639-4)
Supplement: Supplementary file 1 — Additional file 1: Table S1. Basic physicochemical properties of RRM1 amino acids. [file 12870_2023_4639_MOESM1_ESM.xlsx]

## Sheet: Sheet1
Table S1 Basic physicochemical properties of RRM1 amino acids
Gene	GeneID	Chr.	Genomic Location(bp)	Open Reading Frame	Exon	Intron	Amino acid	Molecular Weight(kDa)	PI	Phylogenetic cluster	Subcellular localization
Brapa01T000413	Brapa01T000413.1	A01	1991791:1995600	1839	9	8	612	67.1929	6.32	Ⅱ	nucl,mito,mito_plas,chlo,cyto,E.R.
Brapa01T000945	Brapa01T000945.1	A01	5008845:5018490	1965	23	22	654	74.3632	5.37	Ⅵ	cyto,nucl,chlo,cysk,
Brapa01T001082	Brapa01T001082.1	A01	5775277:5785833	5340	22	21	1779	201.139	6.97	Ⅰ	nucl,cyto,plas,
Brapa01T001525	Brapa01T001525.1	A01	8219520:8221348	1026	4	3	341	37.4707	4.96	Ⅳ	chlo,vacu,nucl,
Brapa01T001715	Brapa01T001715.1	A01	9187908:9190153	1296	2	1	431	46.9456	7.15	Ⅰ	nucl,cyto,
Brapa01T001743	Brapa01T001743.3	A01	9349963:9352512	1242	5	4	413	44.7562	5.8	Ⅲ	chlo,nucl,mito,extr,vacu,pero,
Brapa01T002032	Brapa01T002032.2	A01	10986656:10996254	3798	26	25	1265	139.775	8.59	Ⅰ	nucl,
Brapa01T002880	Brapa01T002880.1	A01	36971412:36975183	1107	9	8	368	39.592	4.97	Ⅰ	chlo,mito,
Brapa01T003427	Brapa01T003427.1	A01	41397642:41400301	1305	6	5	434	47.88	6.18	Ⅲ	nucl,chlo,pero,
Brapa01T003866	Brapa01T003866.1	A01	44718801:44720703	1089	6	5	362	37.66	8.69	Ⅰ	cyto,nucl,mito,plas,extr,pero,
Brapa01T004184	Brapa01T004184.1	A01	47498727:47501437	1449	2	1	482	49.9204	8.45	Ⅰ	nucl,chlo,
Brapa02T002125	Brapa02T002125.1	A02	12400404:12403045	1971	8	7	656	72.8812	8.97	Ⅱ	nucl,cyto,plas,golg,
Brapa02T002842	Brapa02T002842.1	A02	17678156:17680994	1323	9	8	440	48.1225	8.92	Ⅲ	nucl,cyto,plas,vacu,cysk,
Brapa02T003547	Brapa02T003547.1	A02	33850449:33852970	1275	2	1	424	45.6371	8.43	Ⅰ	nucl,cysk,
Brapa03T000892	Brapa03T000892.1	A03	4027915:4030547	1293	8	7	430	46.9236	5.36	Ⅲ	cyto,nucl,mito,chlo,
Brapa03T001306	Brapa03T001306.1	A03	6073270:6075843	1305	2	1	434	47.7303	6.14	Ⅰ	nucl,cysk,
Brapa03T001755	Brapa03T001755.1	A03	8544502:8546401	1221	2	1	406	41.0895	6.09	Ⅰ	nucl,chlo,cyto,mito,
Brapa03T001936	Brapa03T001936.1	A03	9467045:9468798	879	4	3	292	31.2204	4.78	Ⅳ	chlo,
Brapa03T002997	Brapa03T002997.1	A03	14957278:14960141	1410	8	7	469	52.0604	4.65	Ⅰ	nucl,chlo,cyto,
Brapa03T003372	Brapa03T003372.1	A03	16590141:16593509	1416	2	1	471	48.851	7.76	Ⅰ	nucl,mito,
Brapa03T003690	Brapa03T003690.1	A03	18150930:18153402	981	10	9	326	36.0247	8.75	Ⅶ	nucl,chlo,cysk,cyto,vacu,
Brapa03T003910	Brapa03T003910.1	A03	19303634:19306509	1239	6	5	412	45.9398	5.91	Ⅲ	nucl,chlo,vacu,
Brapa03T004326	Brapa03T004326.1	A03	21609022:21612771	1869	8	7	622	67.7625	6.56	Ⅱ	chlo,nucl,mito,cyto,extr,E.R.,
Brapa03T004647	Brapa03T004647.1	A03	23386853:23388338	954	4	3	317	34.5763	4.9	Ⅳ	chlo,
Brapa03T005256	Brapa03T005256.1	A03	27108538:27110508	918	4	3	305	33.51	4.94	Ⅳ	chlo,nucl,
Brapa03T005386	Brapa03T005386.1	A03	27791438:27793976	1377	2	1	458	49.6032	6.47	Ⅰ	nucl,cyto,
Brapa03T005403	Brapa03T005403.1	A03	27874391:27877478	1305	7	6	434	47.0342	5.65	Ⅲ	nucl,extr,chlo,plas,mito_plas,cyto
Brapa03T006112	Brapa03T006112.1	A03	32295965:32298425	1146	9	8	381	41.7677	7.07	Ⅰ	cyto,chlo,
Brapa04T000745	Brapa04T000745.1	A04	5082771:5084167	927	4	3	308	33.5922	5.09	Ⅳ	chlo,
Brapa04T000762	Brapa04T000762.1	A04	5204003:5205004	783	4	3	260	28.5575	7.86	Ⅳ	chlo,cyto,nucl,pero,golg,
Brapa04T001456	Brapa04T001456.1	A04	27249544:27252776	1713	9	8	570	59.5168	8.63	Ⅰ	cyto,cyto_pero,E.R.,nucl,vacu,
Brapa04T001727	Brapa04T001727.1	A04	28987438:28992043	2853	17	16	950	105.822	9.05	Ⅶ	nucl,chlo,cyto,plas,
Brapa04T001885	Brapa04T001885.1	A04	30151099:30154192	1935	8	7	644	70.0842	7.55	Ⅱ	nucl,chlo,cyto,E.R.,mito_plas,
Brapa04T002576	Brapa04T002576.1	A04	34533106:34534626	1104	2	1	367	37.4336	6.08	Ⅰ	nucl,chlo,cysk,
Brapa04T002685	Brapa04T002685.1	A04	35146780:35148204	915	4	3	304	33.5395	5.49	Ⅳ	chlo,mito,
Brapa04T002810	Brapa04T002810.1	A04	35873485:35875122	879	4	3	292	30.9731	5.03	Ⅳ	chlo,
Brapa05T000362	Brapa05T000362.1	A05	2131615:2141101	4680	19	18	1559	172.529	6.52	Ⅰ	E.R.,chlo,cyto,plas,vacu,nucl,
Brapa05T000464	Brapa05T000464.2	A05	2584743:2588746	2409	11	10	802	88.6644	5.6	Ⅰ	nucl,mito,chlo,cysk,
Brapa05T000840	Brapa05T000840.1	A05	4567354:4569016	852	4	3	283	30.1502	4.87	Ⅳ	chlo,
Brapa05T001147	Brapa05T001147.1	A05	6390622:6392298	1200	2	1	399	40.5826	5.89	Ⅰ	nucl,mito,
Brapa05T001702	Brapa05T001702.1	A05	10104083:10106623	945	10	9	314	34.7891	6.56	Ⅶ	nucl,cyto,plas,extr,cysk,golg,
Brapa05T002604	Brapa05T002604.1	A05	18546974:18552074	1545	6	5	514	57.959	8.74	Ⅱ	nucl,cyto,
Brapa05T002622	Brapa05T002622.1	A05	18689475:18692267	1281	6	5	426	47.2231	6.48	Ⅲ	nucl,chlo,
Brapa05T002735	Brapa05T002735.1	A05	19494225:19497659	888	11	10	295	33.7801	9.01	Ⅵ	cyto,chlo,nucl,mito,E.R.,
Brapa05T002855	Brapa05T002855.1	A05	20255521:20258067	1713	7	6	570	63.1925	9.69	Ⅱ	cyto,nucl,plas,
Brapa05T003020	Brapa05T003020.1	A05	21106846:21109489	1005	10	9	334	37.211	5.79	Ⅶ	nucl,cyto,cysk,
Brapa05T003544	Brapa05T003544.1	A05	23854395:23857559	1503	2	1	500	51.9455	8.44	Ⅰ	nucl,chlo,mito,
Brapa06T000081	Brapa06T000081.1	A06	1131644:1134820	1266	11	10	421	46.7055	6.73	Ⅲ	pero,nucl,E.R.,
Brapa06T000372	Brapa06T000372.1	A06	3112893:3116393	1494	6	5	497	54.1906	5.87	Ⅲ	nucl,chlo,
Brapa06T000389	Brapa06T000389.1	A06	3216256:3220121	1962	9	8	653	70.8643	7.63	Ⅱ	cyto,extr,chlo,mito,nucl,E.R.,
Brapa06T000422	Brapa06T000422.1	A06	3461392:3465483	1536	14	13	511	54.5272	5.23	Ⅴ	nucl,chlo,cyto,
Brapa06T001292	Brapa06T001292.1	A06	8120893:8122864	1116	6	5	371	40.2588	5.57	Ⅰ	nucl,pero,cysk,chlo,extr,
Brapa06T001739	Brapa06T001739.1	A06	10880233:10882775	966	10	9	321	35.3767	6.67	Ⅶ	nucl,chlo,cyto,extr,
Brapa06T003711	Brapa06T003711.1	A06	24159087:24161278	1263	2	1	420	44.8979	8.84	Ⅰ	nucl,cysk,
Brapa07T000223	Brapa07T000223.1	A07	1710954:1713491	1104	9	8	367	40.1615	7	Ⅲ	pero,nucl,cyto,E.R.,chlo,extr,
Brapa07T000408	Brapa07T000408.1	A07	3172965:3177808	1680	13	12	559	63.121	6.69	Ⅰ	nucl,chlo,
Brapa07T000526	Brapa07T000526.1	A07	4207926:4211461	1947	8	7	648	70.8945	8.48	Ⅱ	nucl,cyto,chlo,E.R.,
Brapa07T002287	Brapa07T002287.1	A07	30341235:30343179	957	4	3	318	33.8842	5.46	Ⅳ	chlo,
Brapa07T002287	Brapa07T002287.1	A07	30341235:30343179	957	4	3	318	33.884	5.46	XIV	chlo,
Brapa07T003150	Brapa07T003150.1	A07	34724221:34726840	1947	7	6	648	71.277	8.42	Ⅱ	chlo,nucl,cyto,mito,golg,
Brapa07T003841	Brapa07T003841.1	A07	38735289:38737844	2055	7	6	684	74.977	8.36	Ⅱ	cyto,chlo,nucl,E.R.,
Brapa08T000116	Brapa08T000116.1	A08	815888:818826	1266	11	10	421	46.633	6.73	Ⅲ	nucl,pero,E.R.,
Brapa08T000344	Brapa08T000344.1	A08	2524159:2527360	1275	6	5	424	46.273	6	Ⅲ	nucl,chlo,
Brapa08T000410	Brapa08T000410.1	A08	3027831:3039889	1773	15	14	590	61.884	4.97	Ⅴ	nucl,chlo,
Brapa08T001246	Brapa08T001246.1	A08	19800606:19802767	1179	2	1	392	42.768	7.1	Ⅰ	nucl,chlo,
Brapa08T001642	Brapa08T001642.1	A08	22548434:22551673	1860	9	8	619	67.604	8.42	Ⅱ	nucl,extr,cyto,mito,chlo,E.R.,
Brapa08T002004	Brapa08T002004.1	A08	24533299:24536331	1221	6	5	406	43.925	5.69	Ⅲ	nucl,extr,chlo,cyto,E.R.,
Brapa08T002048	Brapa08T002048.1	A08	24714285:24716930	1179	6	5	392	45.199	9.96	IX	nucl,chlo,vacu,
Brapa08T002074	Brapa08T002074.1	A08	24870301:24872078	888	4	3	295	32.449	4.67	Ⅳ	chlo,nucl,
Brapa08T002098	Brapa08T002098.1	A08	25047578:25051638	1659	16	15	552	63.396	10.79	ⅣⅨ	nucl,
Brapa08T002347	Brapa08T002347.1	A08	26395634:26397560	1149	2	1	382	39.425	5.78	Ⅰ	nucl,cyto,mito,
Brapa08T002734	Brapa08T002734.1	A08	28503722:28506872	2022	7	6	673	74.085	8.17	Ⅱ	nucl,cyto,
Brapa09T000505	Brapa09T000505.1	A09	2510650:2514164	1185	6	5	394	43.217	5.92	Ⅲ	nucl,chlo,cyto,E.R.,
Brapa09T000863	Brapa09T000863.1	A09	4315368:4318553	1257	12	11	418	45.709	6.86	Ⅲ	nucl,pero,E.R.,
Brapa09T001064	Brapa09T001064.1	A09	5247819:5253275	2916	18	17	971	108.087	9.09	Ⅶ	nucl,chlo,cyto,plas,golg,
Brapa09T001186	Brapa09T001186.1	A09	6026565:6029841	1866	8	7	621	67.77	6.07	Ⅱ	nucl,chlo,cyto,E.R.,pero,mito_plas
Brapa09T001659	Brapa09T001659.1	A09	8467525:8472778	2841	7	6	946	104.881	8.33	Ⅰ	nucl,
Brapa09T002178	Brapa09T002178.1	A09	11233450:11235254	972	4	3	323	34.39	5.33	Ⅳ	chlo,
Brapa09T002248	Brapa09T002248.1	A09	11665407:11668539	1389	8	7	462	51.062	4.99	Ⅰ	nucl,chlo,pero,cysk,
Brapa09T002286	Brapa09T002286.1	A09	11904951:11906126	756	4	3	251	27.316	8.67	Ⅳ	chlo,cyto_nucl,nucl,cyto,pero,
Brapa09T002287	Brapa09T002287.1	A09	11916988:11918278	756	4	3	251	27.316	8.67	Ⅳ	chlo,cyto_nucl,nucl,cyto,pero,
Brapa09T003397	Brapa09T003397.1	A09	20119769:20122194	1005	10	9	334	36.686	5.94	Ⅶ	nucl,chlo,cyto,plas,cysk,
Brapa09T003758	Brapa09T003758.1	A09	51970214:51972138	858	4	3	285	32.096	7.86	Ⅳ	chlo,vacu,nucl,mito,
Brapa09T004359	Brapa09T004359.1	A09	56782827:56785147	1284	2	1	427	45.58	7.04	Ⅰ	nucl,cyto,cysk,
Brapa09T004697	Brapa09T004697.1	A09	59546885:59549763	1260	6	5	419	46.723	6.68	Ⅲ	nucl,plas,chlo,vacu,pero,
Brapa09T004846	Brapa09T004846.1	A09	60792996:60796817	2073	7	6	690	76.585	7.94	VIII	nucl,cyto,vacu,pero,cysk,
Brapa09T004893	Brapa09T004893.1	A09	61156414:61157500	765	2	1	254	28.032	5.03	Ⅳ	chlo,
Brapa09T004954	Brapa09T004954.1	A09	61668596:61671994	1155	9	8	384	41.246	5.28	Ⅰ	chlo,mito,
Brapa09T005453	Brapa09T005453.1	A09	65389605:65393410	1689	13	12	562	62.086	6.34	Ⅰ	nucl,cyto,
Brapa09T005455	Brapa09T005455.1	A09	65396716:65398896	1146	9	8	381	41.674	7.38	Ⅲ	pero,nucl,cyto,E.R.,extr,
Brapa09T005991	Brapa09T005991.1	A09	68536787:68539338	984	10	9	327	35.956	5.19	Ⅶ	cyto,chlo,nucl,cysk,
Brapa09T005993	Brapa09T005993.1	A09	68550061:68552663	984	10	9	327	36.159	4.99	Ⅶ	nucl,chlo,cyto,extr,cysk,
Brapa09T006375	Brapa09T006375.1	A09	70961861:70964725	1260	8	7	419	46.056	9.05	Ⅲ	nucl,cyto,plas,vacu,
Brapa09T006430	Brapa09T006430.1	A09	71288565:71291510	1056	12	11	351	38.965	11.01	Ⅰ	nucl,cyto,
Brapa09T006509	Brapa09T006509.1	A09	71895815:71898917	1536	8	7	511	56.739	4.54	Ⅰ	nucl,cyto,chlo,
Brapa10T000577	Brapa10T000577.2	A10	2505065:2508588	1617	13	12	538	61.51	6.17	Ⅰ	pero,cyto,nucl,
Brapa10T001273	Brapa10T001273.1	A10	5817087:5819539	1260	8	7	419	45.892	5.02	Ⅲ	nucl,cyto,nucl_plas,mito,chlo,
Brapa10T002046	Brapa10T002046.1	A10	10279484:10282132	1194	6	5	397	43.476	5.74	Ⅲ	nucl,extr,cyto,mito,E.R.,
Brapa10T002528	Brapa10T002528.1	A10	25006835:25008371	894	5	4	297	33.387	8.92	Ⅲ	cyto,chlo,mito,nucl,
Brapa10T002529	Brapa10T002529.1	A10	25015825:25017356	894	5	4	297	33.208	8.84	Ⅲ	cyto,chlo,mito,
Brapa10T002530	Brapa10T002530.1	A10	25024885:25026415	894	5	4	297	33.214	8.85	Ⅲ	cyto,chlo,mito,
Brapa10T002952	Brapa10T002952.1	A10	27500385:27503214	1251	9	8	416	45.753	9.12	Ⅲ	nucl,cyto,chlo,vacu,cysk,
Brapa10T003063	Brapa10T003063.1	A10	28157408:28158820	885	3	2	294	32.509	6.05	Ⅳ	chlo,mito,
