# Supplementary material for: Genome-wide identification of RNA recognition motif (RRM1) in Brassica rapa and functional analysis of RNA-binding protein (BrRBP) under low-temperature stress
Source: BMC Plant Biol. 2023 Dec 7;23:621. doi: 10.1186/s12870-023-04639-4 (PMC10701981; doi:10.1186/s12870-023-04639-4)
Supplement: Supplementary file 2 — Additional file 2: Table S2. Motif prediction of RRM1 protein by MEME server. [file 12870_2023_4639_MOESM2_ESM.xlsx]

## Sheet: meme
Table S2 Motif prediction of RRM1 protein by MEME server
TRAINING SET
********************************************************************************
DATAFILE= ../RRMR_pep_confirmed.fa
ALPHABET= ACDEFGHIKLMNPQRSTVWY
Sequence name Weight Length Sequence name Weight Length
------------- ------ ------ ------------- ------ ------
Brapa05T001702.1 1.0000 314 Brapa05T000362.1 1.0000 1559
Brapa05T000840.1 1.0000 283 Brapa05T001147.1 1.0000 399
Brapa05T003544.1 1.0000 500 Brapa05T002855.1 1.0000 570
Brapa05T002604.1 1.0000 514 Brapa05T003020.1 1.0000 334
Brapa05T000464.2 1.0000 802 Brapa05T002735.1 1.0000 295
Brapa05T002622.1 1.0000 426 Brapa04T000745.1 1.0000 308
Brapa04T000762.1 1.0000 260 Brapa04T001456.1 1.0000 570
Brapa04T001727.1 1.0000 950 Brapa04T002576.1 1.0000 367
Brapa04T002685.1 1.0000 304 Brapa04T002810.1 1.0000 292
Brapa04T001885.1 1.0000 644 Brapa10T000577.2 1.0000 538
Brapa10T001273.1 1.0000 419 Brapa10T002046.1 1.0000 397
Brapa10T002528.1 1.0000 297 Brapa10T002529.1 1.0000 297
Brapa10T002530.1 1.0000 297 Brapa10T002952.1 1.0000 416
Brapa10T003063.1 1.0000 294 Brapa02T002125.1 1.0000 656
Brapa02T002842.1 1.0000 440 Brapa02T003547.1 1.0000 424
Brapa03T001936.1 1.0000 292 Brapa03T001755.1 1.0000 406
Brapa03T004326.1 1.0000 622 Brapa03T001306.1 1.0000 434
Brapa03T000892.1 1.0000 430 Brapa03T004647.1 1.0000 317
Brapa03T005386.1 1.0000 458 Brapa03T005403.1 1.0000 434
Brapa03T005256.1 1.0000 305 Brapa03T006112.1 1.0000 381
Brapa03T003910.1 1.0000 412 Brapa03T002997.1 1.0000 469
Brapa03T003372.1 1.0000 471 Brapa03T003690.1 1.0000 326
Brapa08T000410.1 1.0000 590 Brapa08T000116.1 1.0000 421
Brapa08T000344.1 1.0000 424 Brapa08T002347.1 1.0000 382
Brapa08T002734.1 1.0000 673 Brapa08T002004.1 1.0000 406
Brapa08T002074.1 1.0000 295 Brapa08T002048.1 1.0000 392
Brapa08T001642.1 1.0000 619 Brapa08T002098.1 1.0000 552
Brapa08T001246.1 1.0000 392 Brapa06T000081.1 1.0000 421
Brapa06T001739.1 1.0000 321 Brapa06T000422.1 1.0000 511
Brapa06T000389.1 1.0000 653 Brapa06T000372.1 1.0000 497
Brapa06T003711.1 1.0000 420 Brapa06T001292.1 1.0000 371
Brapa01T000945.1 1.0000 654 Brapa01T002032.2 1.0000 1265
Brapa01T001082.1 1.0000 1779 Brapa01T002880.1 1.0000 368
Brapa01T001715.1 1.0000 431 Brapa01T003427.1 1.0000 434
Brapa01T004184.1 1.0000 482 Brapa01T003866.1 1.0000 362
Brapa01T000413.1 1.0000 612 Brapa01T001525.1 1.0000 341
Brapa01T001743.3 1.0000 413 Brapa09T001064.1 1.0000 971
Brapa09T001186.1 1.0000 621 Brapa09T002248.1 1.0000 462
Brapa09T001659.1 1.0000 946 Brapa09T002178.1 1.0000 323
Brapa09T000505.1 1.0000 394 Brapa09T000863.1 1.0000 418
Brapa09T002287.1 1.0000 251 Brapa09T002286.1 1.0000 251
Brapa09T003758.1 1.0000 285 Brapa09T004697.1 1.0000 419
Brapa09T004359.1 1.0000 427 Brapa09T004846.1 1.0000 690
Brapa09T005455.1 1.0000 381 Brapa09T005453.1 1.0000 562
Brapa09T003397.1 1.0000 334 Brapa09T004893.1 1.0000 254
Brapa09T004954.1 1.0000 384 Brapa09T006375.1 1.0000 419
Brapa09T006509.1 1.0000 511 Brapa09T006430.1 1.0000 351
Brapa09T005993.1 1.0000 327 Brapa09T005991.1 1.0000 327
Brapa07T000526.1 1.0000 648 Brapa07T000223.1 1.0000 367
Brapa07T000408.1 1.0000 559 Brapa07T002287.1 1.0000 318
Brapa07T003841.1 1.0000 684 Brapa07T003150.1 1.0000 648
********************************************************************************
********************************************************************************
COMMAND LINE SUMMARY
********************************************************************************
This information can also be useful in the event you wish to report a
problem with the MEME software.
command: meme ../RRMR_pep_confirmed.fa -protein -oc ./ -nostatus -time 18000 -maxsize 6000000 -mod anr -nmotifs 10 -minw 6 -maxw 100
model: mod= anr nmotifs= 10 evt= inf
object function= E-value of product of p-values
width: minw= 6 maxw= 100
width: wg= 11 ws= 1 endgaps= yes
nsites: minsites= 2 maxsites= 50 wnsites= 0.8
theta: spmap= pam spfuzz= 120
global: substring= yes branching= no wbranch= no
em: prior= megap b= 244680 maxiter= 50
distance= 1e-05
data: n= 48936 N= 102 shuffle= -1
sample: seed= 0 ctfrac= -1 maxwords= -1
Dirichlet mixture priors file: prior30.plib
Letter frequencies in dataset:
A 0.074 C 0.008 D 0.053 E 0.065 F 0.043 G 0.098 H 0.019 I 0.032 K 0.053
L 0.063 M 0.026 N 0.047 P 0.062 Q 0.051 R 0.061 S 0.091 T 0.045 V 0.067
W 0.006 Y 0.034
Background letter frequencies (from dataset with add-one prior applied):
A 0.074 C 0.008 D 0.053 E 0.065 F 0.043 G 0.098 H 0.019 I 0.032 K 0.053
L 0.063 M 0.026 N 0.047 P 0.062 Q 0.051 R 0.061 S 0.091 T 0.045 V 0.067
W 0.006 Y 0.034
********************************************************************************
********************************************************************************
MOTIF YFSSYGEVVEAVVMYDRATGRSRGFGFVT MEME-1	width = 29 sites = 50 llr = 2588 E-value = 1.5e-673
********************************************************************************
--------------------------------------------------------------------------------
	Motif YFSSYGEVVEAVVMYDRATGRSRGFGFVT MEME-1 Description
--------------------------------------------------------------------------------
Simplified A ::1:2:::::5::::::2:::2:::::::
pos.-specific C 1::::::::::::::::::::::::::::
probability D ::::::1::2:::::9:1:::::::::::
matrix E ::22::4:14:1:::1:1::::1:::::1
F 1a::3:::::::::::::::::::8:a::
G ::2::9:::1:::::::::8:::a:a:::
H 1::11:::::1:::::11:::::::::::
I :::::::11:::43:::::::::::::1:
K :::2::2:1::2::2:3:::::2:::::1
L 2::::::12::::1:::1:::::::::1:
M :::::::::1:::4:::::::::::::::
N :::1::1::::::::1:::::::::::::
P :::::::::::::::::::::2:::::::
Q ::111::::1:1::::::::1::::::::
R :::::::::::2::3:5:::8:7::::::
S ::42::1:111:::::::1::6::::::1
T ::::1:1:1::1:::::29:::::::::4
V 1::1:::83:4362:::1:::::::::82
W :::::::::::::::::::::::::::::
Y 4:::3:::::::::4:::::::::2::::
bits 7.3
6.6
5.8
5.1
Relative 4.4 * * *
Entropy 3.6 * * * * *
(74.7 bits) 2.9 * * * ** * * * ******
2.2 ** ** * * ***** **********
1.5 ** ************* ***********
0.7 *****************************
0.0 -----------------------------
Multilevel YFSSYGEVVEAVVMYDRATGRSRGFGFVT
consensus L EF K L VRIIR K P V
sequence VK A
--------------------------------------------------------------------------------
--------------------------------------------------------------------------------
	Motif YFSSYGEVVEAVVMYDRATGRSRGFGFVT MEME-1 sites sorted by position p-value
--------------------------------------------------------------------------------
Sequence name Start P-value Site
------------- ----- --------- -----------------------------
Brapa07T002287.1 252 4.28e-28 WGVDDMALES LFSEQGKVVEARVIYDRDTGRSKGFGFVT LGSPQEVTRA
Brapa09T002178.1 257 4.28e-28 WGVDDTALES LFSEQGKVVEARVIYDRDTGRSKGFGFVT LGSPQEVTRA
Brapa01T001525.1 277 1.51e-27 WDVDNGRLEQ VFSEHGKVVEARVVYDRETGRSRGFGFVT MSNETELNDA
Brapa08T002074.1 230 1.51e-27 WDVDNGRLEQ VFSEHGKVVEARVVYDRETGRSRGFGFVT MSNETELNDA
Brapa03T005256.1 240 1.51e-27 WDVDNGRLEQ VFSEHGKVVEARVVYDRETGRSRGFGFVT MSNETELNDA
Brapa01T004184.1 25 3.20e-27 WDTNEERLKE YFSSFGEVIEAVILKDRTTGRARGFGFVV FADPAVAEIV
Brapa03T003372.1 25 3.20e-27 WDTNEERLKE YFSSFGEVIEAVILKDRTTGRARGFGFVV FADPDVAETV
Brapa03T001306.1 25 5.70e-27 WDTDEERLRE YFTNYGDVVEAVIMRDRATGRARGFGFIV FADPNVAERV
Brapa09T004359.1 26 8.70e-27 WETSEDRLRE YFQSFGEVLEAVIMKDRATGRARGFGFLV FADPNVAERV
Brapa06T003711.1 25 8.70e-27 WETTEDRLRE YFQSFGEVLEAVIMKDRATGRARGFGFLV FADPNVAERV
Brapa02T003547.1 25 8.70e-27 WETTEDRLRE YFQSFGEVLEAVIMKDRATGRARGFGFLV FSDPIVAERV
Brapa05T003544.1 25 1.15e-26 WDTNEERLKE YFSTFGEVIEAVILKDRTTGRARGFGFVV FADPAVAEFV
Brapa04T002810.1 113 2.58e-26 FNVDSAQLAQ LFESAGNVEMVEVIYDKVTGRSRGFGFVT MSSASEVQTA
Brapa05T000840.1 111 2.58e-26 FNVDSAQLAQ LFESAGNVEMVEVIYDKVTGRSRGFGFVT MSSVSEVEAA
Brapa09T002178.1 117 3.35e-26 FDVDSAQLAQ LFESAGTVEMVEVIYDKVTGRSRGFGFVT MSTAAEVEAA
Brapa03T001936.1 115 3.35e-26 FNVDSAQLAQ LFESAGNVEMVEVIYDKETGRSRGFGFVT MSSVSEVEAA
Brapa06T001292.1 87 3.82e-26 WETTEENFGK YFEKFGEVVDSVIMRDRMTGKPRGFGFVT FADSAVAEKV
Brapa06T001292.1 179 4.94e-26 PFLEEDELKK YFGVYGDIIEHQIVYDHHTGRSRGFGFVT FLAEDSVDRL
Brapa05T001147.1 25 4.94e-26 WETDENILRE YFSNFGEVLQVTVMRDKATGRPRGFGFVA FSDPAVIDRV
Brapa07T002287.1 114 7.23e-26 FDVDSAQLAQ LFGSAGTVEMVEVIYDKVTGRSRGFGFVT MSTAAEVEAA
Brapa03T005386.1 27 9.29e-26 WDTDEERLRE YFSKYGDLVESVIMRDRTTGRARGFGFIV FADPSVAERV
Brapa01T001715.1 31 2.18e-25 WDTDEERLGE YFSKFGDLVESVIMRDRTTGRARGFGFIV FADPSVAERV
Brapa03T001936.1 226 2.18e-25 WGVDDVALES LFGEQGKVVEARVIYDRDSGRSKGFGFVT YNSAQEVQNA
Brapa04T002810.1 226 2.18e-25 WGVDDMALES LFGEQGKVVEARVIYDRDSGRSKGFGFVT YNSAQEVQNA
Brapa05T000840.1 217 2.18e-25 WGVDDMALES LFGEQGKVVEARVIYDRDSGRSKGFGFVT YNSAQEVQNA
Brapa08T001246.1 37 2.46e-25 WETTEDSLLQ YFQTFGEVLEALVIKDRLTGRARGFGFIV FKDSSVAQRV
Brapa04T002576.1 25 4.99e-25 WDTDENLLRE YFSNYGEVLQVTVMREKATGRPRGFGFVS FSDPAVIDRV
Brapa04T001456.1 150 4.99e-25 STVDDDEFKE FFMQFGELKEHQIMRDHATGRSRGFGFVT YESEEMVDLL
Brapa04T001456.1 61 8.85e-25 RETTSAEFVK HFEKYGEITDSVIMKDRKTGQPRGFGFVT YADSSVVDKL
Brapa03T004647.1 124 1.11e-24 YTITASELSQ LFGEAGNVVDVQIVYDKVTDRSRGFGFVT MGTIEEAKEA
Brapa08T002347.1 25 1.39e-24 WETDEDKLRE HFSSYGDVSQAIVMRDKLTGRPRGFGFVI FSDPSLLDRV
Brapa04T000745.1 120 2.16e-24 YTITSSELSQ LFGQAGTVVDVQIVYDKVTDRSRGFGFVT MGTIEEAKEA
Brapa03T001755.1 25 4.12e-24 WDTDENLLKE YFANYGEVLQVTVMREKATGRPRGFGFVA FADPAVIDRV
Brapa01T001715.1 138 5.10e-24 SSITEAEFKN YFDQFGKVSDVVVMYDHNTQRPRGFGFIT FDSEESVDIV
Brapa01T003866.1 38 5.67e-24 KDTTNTEFNK HFGKYGEITDSVIMRDRHTGLPRGFGFIT FADPSVVDQV
Brapa01T003866.1 130 1.77e-23 SSVTEDELKD FFAKYGTIVEHQIIRDHETNRSRGFGFVI FDSEEVVDEL
Brapa09T004846.1 143 1.04e-22 SETTEEEFKT YFEKFGKTTDVVVMHDSVTNRPRGFGFVT YDSENSVEIV
Brapa08T002347.1 129 3.22e-22 PTLTDEEFRL YFEQYGPVADVVIMHDQTTSRPRGFGFVS FDSEDAVDRV
Brapa09T000863.1 157 3.88e-22 PEVTDAMLFS CFSVYPSCSDARVMWDQKTGRSRGFGFVS FRNQQDAQTA
Brapa01T003427.1 128 4.63e-21 HWMDEAYLHT CFSHTGEVSSVKVIRNKLTCQSEGYGFVE FLTRAAAEEV
Brapa03T003910.1 114 4.63e-21 HWMDETYLHT CFSHTGEVSSVKVIRNKLTCQSEGYGFVE FLTRAAAEEV
Brapa09T004893.1 192 5.04e-21 WTVTSESLAG AFRECGEVVGARVVYDGDTGKSRGYGFVC YSSKAEMETA
Brapa05T002622.1 124 8.88e-20 HWMDETYLHT CFSHTGEVSSVKVIRNKQTLQSEGYGFVE FLTRAAAEEV
Brapa09T004846.1 25 1.04e-19 RETSEESLKQ HFSRYGAVLGALVAKERATGQPRGFGFVR FANALDVDKA
Brapa01T001743.3 186 2.64e-19 DVTDYMLTET FKAVYSSVKGAKVVTDRTTGRSKGYGFVK FGDESEQIRA
Brapa09T004697.1 202 2.85e-19 EVTDELLHKL FFDKYPSVKTAKVVIDGTTGRSKGYGFVR FGDDGERSKA
Brapa09T004697.1 108 5.23e-19 HWMDENYLNS CFAPAGEMASVKVIRNKHTGLSEGYGFVE FDSHDVAEKV
Brapa03T005403.1 186 7.61e-19 DVTDYVLTET FKVVYSSVKGAKVVTDRATGRSKGYGFVK FGDESEQIRA
Brapa02T002842.1 364 8.20e-19 REYGDQELAA AFQPYGMVLSAKVFVDKATGVSKCFGFVS YDSQAAAQNA
Brapa01T002032.2 671 1.85e-18 RTATEEEVRP FFEQHGNVLEVAFIKDKRTGQQQGCCFVK YATSEDADRA
--------------------------------------------------------------------------------
--------------------------------------------------------------------------------
	Motif YFSSYGEVVEAVVMYDRATGRSRGFGFVT MEME-1 block diagrams
--------------------------------------------------------------------------------
SEQUENCE NAME POSITION P-VALUE MOTIF DIAGRAM
------------- ---------------- -------------
Brapa07T002287.1 4.3e-28 113_[1]_109_[1]_38
Brapa09T002178.1 4.3e-28 116_[1]_111_[1]_38
Brapa01T001525.1 1.5e-27 276_[1]_36
Brapa08T002074.1 1.5e-27 229_[1]_37
Brapa03T005256.1 1.5e-27 239_[1]_37
Brapa01T004184.1 3.2e-27 24_[1]_429
Brapa03T003372.1 3.2e-27 24_[1]_418
Brapa03T001306.1 5.7e-27 24_[1]_381
Brapa09T004359.1 8.7e-27 25_[1]_373
Brapa06T003711.1 8.7e-27 24_[1]_367
Brapa02T003547.1 8.7e-27 24_[1]_371
Brapa05T003544.1 1.1e-26 24_[1]_447
Brapa04T002810.1 2.6e-26 112_[1]_84_[1]_38
Brapa05T000840.1 2.6e-26 110_[1]_77_[1]_38
Brapa03T001936.1 3.3e-26 114_[1]_82_[1]_38
Brapa06T001292.1 3.8e-26 86_[1]_63_[1]_164
Brapa05T001147.1 4.9e-26 24_[1]_346
Brapa03T005386.1 9.3e-26 26_[1]_403
Brapa01T001715.1 5.1e-24 30_[1]_78_[1]_265
Brapa08T001246.1 2.5e-25 36_[1]_327
Brapa04T002576.1 5e-25 24_[1]_314
Brapa04T001456.1 5e-25 60_[1]_60_[1]_392
Brapa03T004647.1 1.1e-24 123_[1]_165
Brapa08T002347.1 1.4e-24 24_[1]_75_[1]_225
Brapa04T000745.1 2.2e-24 119_[1]_160
Brapa03T001755.1 4.1e-24 24_[1]_353
Brapa01T003866.1 5.7e-24 37_[1]_63_[1]_204
Brapa09T004846.1 1e-22 24_[1]_89_[1]_519
Brapa09T000863.1 3.9e-22 156_[1]_233
Brapa01T003427.1 4.6e-21 127_[1]_278
Brapa03T003910.1 4.6e-21 113_[1]_270
Brapa09T004893.1 5e-21 191_[1]_34
Brapa05T002622.1 8.9e-20 123_[1]_274
Brapa01T001743.3 2.6e-19 185_[1]_199
Brapa09T004697.1 5.2e-19 107_[1]_65_[1]_189
Brapa03T005403.1 7.6e-19 185_[1]_220
Brapa02T002842.1 8.2e-19 363_[1]_48
Brapa01T002032.2 1.8e-18 670_[1]_566
--------------------------------------------------------------------------------
--------------------------------------------------------------------------------
	Motif YFSSYGEVVEAVVMYDRATGRSRGFGFVT MEME-1 in BLOCKS format
--------------------------------------------------------------------------------
BL MOTIF YFSSYGEVVEAVVMYDRATGRSRGFGFVT width=29 seqs=50
Brapa07T002287.1 ( 252) LFSEQGKVVEARVIYDRDTGRSKGFGFVT 1
Brapa09T002178.1 ( 257) LFSEQGKVVEARVIYDRDTGRSKGFGFVT 1
Brapa01T001525.1 ( 277) VFSEHGKVVEARVVYDRETGRSRGFGFVT 1
Brapa08T002074.1 ( 230) VFSEHGKVVEARVVYDRETGRSRGFGFVT 1
Brapa03T005256.1 ( 240) VFSEHGKVVEARVVYDRETGRSRGFGFVT 1
Brapa01T004184.1 ( 25) YFSSFGEVIEAVILKDRTTGRARGFGFVV 1
Brapa03T003372.1 ( 25) YFSSFGEVIEAVILKDRTTGRARGFGFVV 1
Brapa03T001306.1 ( 25) YFTNYGDVVEAVIMRDRATGRARGFGFIV 1
Brapa09T004359.1 ( 26) YFQSFGEVLEAVIMKDRATGRARGFGFLV 1
Brapa06T003711.1 ( 25) YFQSFGEVLEAVIMKDRATGRARGFGFLV 1
Brapa02T003547.1 ( 25) YFQSFGEVLEAVIMKDRATGRARGFGFLV 1
Brapa05T003544.1 ( 25) YFSTFGEVIEAVILKDRTTGRARGFGFVV 1
Brapa04T002810.1 ( 113) LFESAGNVEMVEVIYDKVTGRSRGFGFVT 1
Brapa05T000840.1 ( 111) LFESAGNVEMVEVIYDKVTGRSRGFGFVT 1
Brapa09T002178.1 ( 117) LFESAGTVEMVEVIYDKVTGRSRGFGFVT 1
Brapa03T001936.1 ( 115) LFESAGNVEMVEVIYDKETGRSRGFGFVT 1
Brapa06T001292.1 ( 87) YFEKFGEVVDSVIMRDRMTGKPRGFGFVT 1
Brapa06T001292.1 ( 179) YFGVYGDIIEHQIVYDHHTGRSRGFGFVT 1
Brapa05T001147.1 ( 25) YFSNFGEVLQVTVMRDKATGRPRGFGFVA 1
Brapa07T002287.1 ( 114) LFGSAGTVEMVEVIYDKVTGRSRGFGFVT 1
Brapa03T005386.1 ( 27) YFSKYGDLVESVIMRDRTTGRARGFGFIV 1
Brapa01T001715.1 ( 31) YFSKFGDLVESVIMRDRTTGRARGFGFIV 1
Brapa03T001936.1 ( 226) LFGEQGKVVEARVIYDRDSGRSKGFGFVT 1
Brapa04T002810.1 ( 226) LFGEQGKVVEARVIYDRDSGRSKGFGFVT 1
Brapa05T000840.1 ( 217) LFGEQGKVVEARVIYDRDSGRSKGFGFVT 1
Brapa08T001246.1 ( 37) YFQTFGEVLEALVIKDRLTGRARGFGFIV 1
Brapa04T002576.1 ( 25) YFSNYGEVLQVTVMREKATGRPRGFGFVS 1
Brapa04T001456.1 ( 150) FFMQFGELKEHQIMRDHATGRSRGFGFVT 1
Brapa04T001456.1 ( 61) HFEKYGEITDSVIMKDRKTGQPRGFGFVT 1
Brapa03T004647.1 ( 124) LFGEAGNVVDVQIVYDKVTDRSRGFGFVT 1
Brapa08T002347.1 ( 25) HFSSYGDVSQAIVMRDKLTGRPRGFGFVI 1
Brapa04T000745.1 ( 120) LFGQAGTVVDVQIVYDKVTDRSRGFGFVT 1
Brapa03T001755.1 ( 25) YFANYGEVLQVTVMREKATGRPRGFGFVA 1
Brapa01T001715.1 ( 138) YFDQFGKVSDVVVMYDHNTQRPRGFGFIT 1
Brapa01T003866.1 ( 38) HFGKYGEITDSVIMRDRHTGLPRGFGFIT 1
Brapa01T003866.1 ( 130) FFAKYGTIVEHQIIRDHETNRSRGFGFVI 1
Brapa09T004846.1 ( 143) YFEKFGKTTDVVVMHDSVTNRPRGFGFVT 1
Brapa08T002347.1 ( 129) YFEQYGPVADVVIMHDQTTSRPRGFGFVS 1
Brapa09T000863.1 ( 157) CFSVYPSCSDARVMWDQKTGRSRGFGFVS 1
Brapa01T003427.1 ( 128) CFSHTGEVSSVKVIRNKLTCQSEGYGFVE 1
Brapa03T003910.1 ( 114) CFSHTGEVSSVKVIRNKLTCQSEGYGFVE 1
Brapa09T004893.1 ( 192) AFRECGEVVGARVVYDGDTGKSRGYGFVC 1
Brapa05T002622.1 ( 124) CFSHTGEVSSVKVIRNKQTLQSEGYGFVE 1
Brapa09T004846.1 ( 25) HFSRYGAVLGALVAKERATGQPRGFGFVR 1
Brapa01T001743.3 ( 186) FKAVYSSVKGAKVVTDRTTGRSKGYGFVK 1
Brapa09T004697.1 ( 202) FFDKYPSVKTAKVVIDGTTGRSKGYGFVR 1
Brapa09T004697.1 ( 108) CFAPAGEMASVKVIRNKHTGLSEGYGFVE 1
Brapa03T005403.1 ( 186) FKVVYSSVKGAKVVTDRATGRSKGYGFVK 1
Brapa02T002842.1 ( 364) AFQPYGMVLSAKVFVDKATGVSKCFGFVS 1
Brapa01T002032.2 ( 671) FFEQHGNVLEVAFIKDKRTGQQQGCCFVK 1
//
--------------------------------------------------------------------------------
--------------------------------------------------------------------------------
	Motif YFSSYGEVVEAVVMYDRATGRSRGFGFVT MEME-1 position-specific scoring matrix
--------------------------------------------------------------------------------
log-odds matrix: alength= 20 w= 29 n= 46080 bayes= 10.3369 E= 1.5e-673
-88 340 -453 -433 154 -529 190 -230 -405 170 -290 -411 -491 -435 -425 -399 -332 -25 -118 344
-694 -469 -750 -787 447 -780 -580 -533 -49 -488 -586 -733 -748 -772 -765 -723 -695 -643 -385 -371
14 -309 -30 138 -435 54 -212 -333 -177 -346 -41 -245 -410 94 -117 182 -76 -159 -327 -368
-259 -306 -265 152 -432 -421 153 -330 153 -344 -326 72 -71 94 -116 114 -3 14 -323 -365
78 110 -397 -382 244 -493 185 -251 -360 -265 -289 -369 -449 59 -382 -357 13 -328 -72 340
-307 -312 -375 -454 -561 319 -401 -474 -416 -543 -497 -345 -116 -503 -445 -150 -418 -505 -370 -516
-139 -332 86 242 -459 -439 -232 -354 182 -368 -42 102 -159 -236 -286 -18 80 -395 -350 -390
-168 79 -416 -398 -350 -501 -319 123 -386 -55 -92 -418 -426 -432 -387 -415 -101 352 -328 -464
-72 -184 -525 50 -311 -521 -354 139 49 162 -222 -432 -515 -431 -447 31 45 218 -266 -348
-418 -634 175 275 -743 -37 -436 -548 -363 -564 182 -420 -555 65 -518 6 -111 -559 -626 -642
269 -282 -720 -734 -696 -499 159 -591 -727 -643 -621 -609 -614 -668 -702 16 -401 239 -592 -723
-149 -326 -333 60 -461 -474 -253 -62 157 -63 -350 -298 -462 95 164 -346 43 202 -351 -405
-542 -365 -831 -814 -110 -866 -829 347 -790 -366 -442 -778 -831 -849 -868 -796 -498 319 -685 -699
-180 -357 -785 -738 -101 -776 -624 337 -694 12 371 -697 -744 -683 -716 -686 -472 159 -462 -562
-496 -450 -587 -455 -563 -626 102 -69 194 -475 -479 -444 -628 -336 228 -529 -16 -171 158 330
-369 -287 402 -54 -465 -465 -269 -368 -411 -428 -433 4 -533 -411 -445 -401 -377 -433 -327 -418
-511 -476 -600 -459 -703 -134 199 -507 266 -500 -502 -445 -637 -24 294 -212 -442 -564 -465 -557
145 -304 108 63 -431 -421 153 -328 -8 24 -41 -85 -407 -84 -116 -287 172 90 -322 -363
-399 -297 -572 -618 -591 -598 -506 -410 -522 -542 -458 -420 -607 -532 -556 -48 435 -452 -476 -618
-300 168 -88 -435 -546 309 -383 -458 -398 -220 -481 -69 -522 -186 -428 -229 -412 -495 -353 -499
-455 -308 -545 -471 -601 -571 -278 -436 -18 -99 -468 -411 -528 87 369 -497 -415 -206 -330 -510
147 -283 -703 -727 -706 -498 -639 -618 -724 -657 -631 -599 179 -134 -702 259 -402 -542 -598 -733
-511 -474 -597 25 -703 -632 -345 -507 181 -499 -502 -447 -636 -108 351 -539 -442 -564 -463 -557
-426 116 -495 -574 -669 329 -513 -591 -537 -651 -616 -467 -639 -618 -563 -509 -532 -622 -478 -627
-668 129 -730 -744 423 -779 -361 -483 -684 -447 -525 -614 -737 -646 -671 -672 -624 -586 -196 223
-426 116 -495 -574 -669 329 -513 -591 -537 -651 -616 -467 -639 -618 -563 -509 -532 -622 -478 -627
-878 -643 -845 -939 453 -837 -715 -788 -893 -741 -842 -867 -842 -897 -873 -905 -839 -881 -584 -604
-523 -358 -805 -788 -549 -848 -777 197 -765 -1 -430 -760 -805 -817 -824 -776 -486 358 -656 -692
-91 118 -428 7 -445 -542 -354 21 0 -368 -325 -318 -510 -377 -75 -12 338 133 -355 -456
--------------------------------------------------------------------------------
--------------------------------------------------------------------------------
	Motif YFSSYGEVVEAVVMYDRATGRSRGFGFVT MEME-1 position-specific probability matrix
--------------------------------------------------------------------------------
letter-probability matrix: alength= 20 w= 29 nsites= 50 E= 1.5e-673
0.040000 0.100000 0.000000 0.000000 0.120000 0.000000 0.080000 0.000000 0.000000 0.240000 0.000000 0.000000 0.000000 0.000000 0.000000 0.000000 0.000000 0.060000 0.000000 0.360000
0.000000 0.000000 0.000000 0.000000 0.960000 0.000000 0.000000 0.000000 0.040000 0.000000 0.000000 0.000000 0.000000 0.000000 0.000000 0.000000 0.000000 0.000000 0.000000 0.000000
0.080000 0.000000 0.040000 0.180000 0.000000 0.160000 0.000000 0.000000 0.000000 0.000000 0.020000 0.000000 0.000000 0.100000 0.020000 0.360000 0.020000 0.020000 0.000000 0.000000
0.000000 0.000000 0.000000 0.200000 0.000000 0.000000 0.060000 0.000000 0.160000 0.000000 0.000000 0.080000 0.040000 0.100000 0.020000 0.220000 0.040000 0.080000 0.000000 0.000000
0.160000 0.020000 0.000000 0.000000 0.260000 0.000000 0.080000 0.000000 0.000000 0.000000 0.000000 0.000000 0.000000 0.100000 0.000000 0.000000 0.060000 0.000000 0.000000 0.320000
0.000000 0.000000 0.000000 0.000000 0.000000 0.920000 0.000000 0.000000 0.000000 0.000000 0.000000 0.000000 0.040000 0.000000 0.000000 0.040000 0.000000 0.000000 0.000000 0.000000
0.020000 0.000000 0.100000 0.380000 0.000000 0.000000 0.000000 0.000000 0.200000 0.000000 0.020000 0.100000 0.020000 0.000000 0.000000 0.080000 0.080000 0.000000 0.000000 0.000000
0.000000 0.020000 0.000000 0.000000 0.000000 0.000000 0.000000 0.080000 0.000000 0.060000 0.020000 0.000000 0.000000 0.000000 0.000000 0.000000 0.020000 0.800000 0.000000 0.000000
0.040000 0.000000 0.000000 0.100000 0.000000 0.000000 0.000000 0.080000 0.080000 0.200000 0.000000 0.000000 0.000000 0.000000 0.000000 0.120000 0.060000 0.320000 0.000000 0.000000
0.000000 0.000000 0.180000 0.440000 0.000000 0.080000 0.000000 0.000000 0.000000 0.000000 0.100000 0.000000 0.000000 0.080000 0.000000 0.100000 0.020000 0.000000 0.000000 0.000000
0.480000 0.000000 0.000000 0.000000 0.000000 0.000000 0.060000 0.000000 0.000000 0.000000 0.000000 0.000000 0.000000 0.000000 0.000000 0.100000 0.000000 0.360000 0.000000 0.000000
0.020000 0.000000 0.000000 0.100000 0.000000 0.000000 0.000000 0.020000 0.160000 0.040000 0.000000 0.000000 0.000000 0.100000 0.200000 0.000000 0.060000 0.300000 0.000000 0.000000
0.000000 0.000000 0.000000 0.000000 0.020000 0.000000 0.000000 0.360000 0.000000 0.000000 0.000000 0.000000 0.000000 0.000000 0.000000 0.000000 0.000000 0.620000 0.000000 0.000000
0.020000 0.000000 0.000000 0.000000 0.020000 0.000000 0.000000 0.340000 0.000000 0.060000 0.360000 0.000000 0.000000 0.000000 0.000000 0.000000 0.000000 0.200000 0.000000 0.000000
0.000000 0.000000 0.000000 0.000000 0.000000 0.000000 0.040000 0.020000 0.200000 0.000000 0.000000 0.000000 0.000000 0.000000 0.300000 0.000000 0.040000 0.020000 0.020000 0.360000
0.000000 0.000000 0.860000 0.060000 0.000000 0.000000 0.000000 0.000000 0.000000 0.000000 0.000000 0.080000 0.000000 0.000000 0.000000 0.000000 0.000000 0.000000 0.000000 0.000000
0.000000 0.000000 0.000000 0.000000 0.000000 0.040000 0.080000 0.000000 0.340000 0.000000 0.000000 0.000000 0.000000 0.040000 0.480000 0.020000 0.000000 0.000000 0.000000 0.000000
0.220000 0.000000 0.120000 0.100000 0.000000 0.000000 0.060000 0.000000 0.040000 0.080000 0.020000 0.020000 0.000000 0.020000 0.020000 0.000000 0.160000 0.140000 0.000000 0.000000
0.000000 0.000000 0.000000 0.000000 0.000000 0.000000 0.000000 0.000000 0.000000 0.000000 0.000000 0.000000 0.000000 0.000000 0.000000 0.060000 0.940000 0.000000 0.000000 0.000000
0.000000 0.040000 0.040000 0.000000 0.000000 0.820000 0.000000 0.000000 0.000000 0.020000 0.000000 0.040000 0.000000 0.020000 0.000000 0.020000 0.000000 0.000000 0.000000 0.000000
0.000000 0.000000 0.000000 0.000000 0.000000 0.000000 0.000000 0.000000 0.040000 0.040000 0.000000 0.000000 0.000000 0.120000 0.780000 0.000000 0.000000 0.020000 0.000000 0.000000
0.200000 0.000000 0.000000 0.000000 0.000000 0.000000 0.000000 0.000000 0.000000 0.000000 0.000000 0.000000 0.220000 0.020000 0.000000 0.560000 0.000000 0.000000 0.000000 0.000000
0.000000 0.000000 0.000000 0.080000 0.000000 0.000000 0.000000 0.000000 0.180000 0.000000 0.000000 0.000000 0.000000 0.020000 0.720000 0.000000 0.000000 0.000000 0.000000 0.000000
0.000000 0.020000 0.000000 0.000000 0.000000 0.980000 0.000000 0.000000 0.000000 0.000000 0.000000 0.000000 0.000000 0.000000 0.000000 0.000000 0.000000 0.000000 0.000000 0.000000
0.000000 0.020000 0.000000 0.000000 0.820000 0.000000 0.000000 0.000000 0.000000 0.000000 0.000000 0.000000 0.000000 0.000000 0.000000 0.000000 0.000000 0.000000 0.000000 0.160000
0.000000 0.020000 0.000000 0.000000 0.000000 0.980000 0.000000 0.000000 0.000000 0.000000 0.000000 0.000000 0.000000 0.000000 0.000000 0.000000 0.000000 0.000000 0.000000 0.000000
0.000000 0.000000 0.000000 0.000000 1.000000 0.000000 0.000000 0.000000 0.000000 0.000000 0.000000 0.000000 0.000000 0.000000 0.000000 0.000000 0.000000 0.000000 0.000000 0.000000
0.000000 0.000000 0.000000 0.000000 0.000000 0.000000 0.000000 0.120000 0.000000 0.060000 0.000000 0.000000 0.000000 0.000000 0.000000 0.000000 0.000000 0.820000 0.000000 0.000000
0.040000 0.020000 0.000000 0.080000 0.000000 0.000000 0.000000 0.040000 0.060000 0.000000 0.000000 0.000000 0.000000 0.000000 0.040000 0.080000 0.440000 0.200000 0.000000 0.000000
--------------------------------------------------------------------------------
--------------------------------------------------------------------------------
	Motif YFSSYGEVVEAVVMYDRATGRSRGFGFVT MEME-1 regular expression
--------------------------------------------------------------------------------
[YL]FS[SE][YF]G[EK]V[VL]E[AV][VR][VI][MIV][YRK]D[RK]ATGR[SPA]RGFGFV[TV]
--------------------------------------------------------------------------------
Time 255.80 secs.
********************************************************************************
********************************************************************************
MOTIF NIYVGNLDSSVTDEDLKEYFSQFGEIVSVKVMRDKNGGSRG MEME-2	width = 41 sites = 50 llr = 3199 E-value = 2.7e-813
********************************************************************************
--------------------------------------------------------------------------------
	Motif NIYVGNLDSSVTDEDLKEYFSQFGEIVSVKVMRDKNGGSRG MEME-2 Description
--------------------------------------------------------------------------------
Simplified A :::::1:11::::1::::1:11::::::2:::1::1:::::
pos.-specific C ::::::::::::::::::::::::::::2::1::::2:::1
probability D :::::1:511::533::1::::::1::2:::::6:::::::
matrix E ::::::::21::442::3::12::3:::::::::11:::::
F ::5::::::::::::11::a::5:::::::::::::::2::
G ::::63:::::1::::::::2::a:::::::::31143::3
H :::::::1:::::::::::::::::::1::::::1::::::
I :4::::::::2::::::::::::::5::::3::::::1:::
K 2:::4:::2:::::2:62:::1:::::::4::1:21::121
L :4::::9::::::::8::1::::::1:::::11:::::::1
M ::::::::::::::::::1:::1::::::::5:::::::::
N 3::::4:::1:1:::::1:::::::::::1:::1:2:1:::
P :::::::21:::::::::2::1:::::::::3::2::::1:
Q ::::::::::::::1::1:::4::1::::1::::1::1::2
R ::::::::::::::::2::::::::::::2::3::1:1232
S 1::::::125:111:::1::41::::161:::::11::42:
T 3::::::::117::::::1:1:::3:3::::::::13::::
V :2:a::::::6:::1:::1::::::44:537:1::::1:2:
W :::::::::::::::::::::::::::::::::::::::::
Y ::5:::::::::::::::2:::4:::::::::1::::::::
bits 7.3
6.6
5.8
5.1
Relative 4.4 *
Entropy 3.6 ** * * * *
(92.3 bits) 2.9 **** * *** * * ** * ** * *
2.2 ******** **** ** * ** ******* * *
1.5 ******** ************************* * ***
0.7 *****************************************
0.0 -----------------------------------------
Multilevel NIYVGNLDSSVTDEDLKEXFSQFGEIVSVKVMRDKXGGSRG
consensus TLF KG P I EDE RK Y TVTDAVIP G T FVQ
sequence KV R C R
--------------------------------------------------------------------------------
--------------------------------------------------------------------------------
	Motif NIYVGNLDSSVTDEDLKEYFSQFGEIVSVKVMRDKNGGSRG MEME-2 sites sorted by position p-value
--------------------------------------------------------------------------------
Sequence name Start P-value Site
------------- ----- --------- -----------------------------------------
Brapa06T000389.1 314 6.46e-36 KEAADKSQGS NLYVKNLDESVTDEKLREHFASFGTITSCKVMRDPTGVSRG SGFVAFSTPE
Brapa07T000526.1 304 3.86e-35 REAADKFQSS KLYVKNLDDSISDEKLKELFTPYGTVTSCKVMRDPNGISRG SGFVALSTPE
Brapa08T001642.1 306 7.22e-35 KEAAEKFQSS NLYVKNLDPSISDEKLKEIFSPFGTVTSCKVMRDPSGISKG SGFVAFSTPE
Brapa04T001885.1 316 1.15e-34 RETGNSFDGL NLYVKNLDDTVTDEKLRELFAEFGTITSCKVMRDPSGASKG SGFVAFSAAS
Brapa06T003711.1 104 1.55e-34 GSSPGPANSK KIFVGGLASSVTEAEFKKYFSQFGTITDVVVMYDHRTQRPR GFGFISYESE
Brapa01T000413.1 301 1.40e-33 REAAERFQSS NLYVKNLDSSVSDETLKEMFSPFGTVTSCKVMCDPNGINKG SGFVAFSTPE
Brapa01T003427.1 323 1.86e-33 SQADGESNNS TIFVGGLDPDVTDEDLRQPFTEFGEVVSVKIPVGKGCGFVQ FANRKSADDA
Brapa03T004326.1 312 2.46e-33 REAADKFQSC NLYVKNLDESVSEEKLKEMFAPYGTVTSSKVMRDTNGISRG AGFVAFSTPE
Brapa10T002530.1 167 3.74e-33 DAISYPARDA TIFVGGLDSSVTSEDLKQPFSAYGEIVSVNIPLGKECGFVQ FVNRQNAEEA
Brapa10T002529.1 167 3.74e-33 DAISYPARDA TIFVGGLDSSVTSEDLKQPFSAYGEIVSVNIPLGKECGFVQ FVNRQNAEEA
Brapa10T002528.1 167 3.74e-33 DAISYPARDA TIFVGGLDSSVTSEDLKQPFSAYGEIVSVNIPLGKECGFVQ FVNIQNAEEA
Brapa09T000505.1 260 4.29e-33 VPTDNDPNNT TVFVGGLDPTITDDHLKNVFSQYGEIVHVKIPAGKRCGFVQ FSEKSCAEEA
Brapa03T003910.1 307 8.46e-33 SQSDGESNNS TIFVGGIDPDVTEEDLREPFTQFGEVVSVKIPVGKGCGFVQ LDNRKSADDA
Brapa05T003544.1 109 1.44e-32 GSPGPGARTR KIFVGGLPSSVTESDFKTYFEQFGTTTDVVVMYDHNTQRPR GFGFITYDTE
Brapa03T003372.1 107 2.78e-32 LQGSPGGRTR KIFVGGLPSSITESDFKTYFEQFGTTTDVVVMYDHNTQRPR GFGFITYDSE
Brapa03T005386.1 117 2.78e-32 QHGGGSNRTK KIFVGGLPSSITEAEFKNYFDQFGTIADVVVMYDHNTQRPR GFGFITFDSE
Brapa02T003547.1 108 4.66e-32 QGSPGPANSK KIFVGGLASSVTEAEFKKYFAQFGVITDVVVMYDHRTQRPR GFGFISYESE
Brapa05T002622.1 319 5.30e-32 SQSDGDSNNS TIFVGGLDPDLTEEDLRQPFTQFGEVVSVKIPLGKGCGFVQ LSNRKSADDA
Brapa03T001306.1 112 6.83e-32 PLHGGGNRTK KIFVGGLPSSITETEFKNYFDQFGTIADVVVMYDHNTQRPR GFGFITFDSD
Brapa08T001246.1 119 1.45e-31 QGSPGPAHSK KIFVGGLASSVTESEFKKYFSQFGTIIDLVVMYDHKTQRPR GFGFVTYDSE
Brapa08T000344.1 307 1.45e-31 SVSDGDSNNS TIFVGGIDADVTEEDLMQPFSQFGEVVSVKIPVGKGCGFVQ FGNRKSAEEA
Brapa08T002004.1 267 2.37e-31 NAGESDLTNT TIFVGALDESVTEDVLKSVFGQFGELVHVKIPAGKRCGFVQ YANRACAEQG
Brapa03T005403.1 274 2.37e-31 NPGEGDPTNT TIFVGALDESVTEDVLKSVFGQFGELVHVKIPAGKRCGFVQ YANRGCAEQA
Brapa01T001743.3 273 1.26e-30 NPGETDPTNT TIFVGALDESVTEDGLKSVFGQFGELVHVKIPAGKRCGFVQ YANRACAEQA
Brapa07T003150.1 220 2.25e-30 RESGAVPRFT NVYVKNLPKEITDDELKKTFGKYGEISSAVVVKDESGNSRC FGFVNFESPE
Brapa01T000413.1 197 3.17e-30 DSTANKTKFT NVYVKNLAESTTDDDLKNAFAEYGEITSAVVMKDGEGGKSK GFGFVNFENA
Brapa07T003841.1 342 3.55e-30 ISRFEKLQGS NLYLKNLDDSVNDEKLKEMFSEYGNVTSCKVMMNSEGVSRG FGFVAYSCPE
Brapa09T004697.1 285 3.55e-30 APRDGDSLNT TIFVGGLDADVTDEVLRQPFAGFGEIVSVKIPVGKGCGFIQ FVNRENAEEA
Brapa08T001642.1 203 7.79e-30 DSSANKTKFT NVYVKNLGESTTDDDLKKAFSEYGKITSAVVMKDGEGKSKG FGFVNFENAD
Brapa02T002125.1 215 1.21e-29 SENRAVPRFT NVYVKNLPKEIDDDKLKKTFEKYGDISSAVVMKDESGNSKC FGFVNYQRSE
Brapa02T002125.1 318 1.68e-29 LNRFEKLEGS NLYVKNLDDSVDDEKLKEMFSEYGNVTSSKVMMNSGGMSRG FGFVAYSLPE
Brapa07T003841.1 239 9.21e-29 SESGTVPRFT NVYVKNLPKEIGDDELKKTFGKYGDISSAVVMKDQSGSSRC FGFVNFESPE
Brapa08T002734.1 231 9.21e-29 EENAPTPRFT NVYVKNLPKEIGEDELRKTFGKFGSISSAVVMRDQSGNSRC FGFVNFECAE
Brapa04T001885.1 213 1.02e-28 ESAADKMKFT NVYVKNLSETTTDDELKSTFGQYGGISSAVVMRDGDGRSRC FGFVNFENAE
Brapa05T002604.1 303 1.89e-28 YYINISQGLN YLCVKKLHKSVTDEILKDYFSPYGTIISCKVMQDFSGVSRG SGIVAFSKPE
Brapa01T000413.1 18 2.84e-28 VAPATHFGTT SLYVGDLDLNVTDSQLFEAFSQMGQVVSVRVCRDSPTRRSL GYGYVNFTNP
Brapa08T001642.1 24 3.48e-28 AQAPAQIGTT SLYVGDLDLNVTDSQLFEAFSQMGQVVSVRVCRDLATRKSL GYGYVNFANP
Brapa06T000389.1 32 6.98e-28 VVGAGQQGTT SLYVGDLDQTVTDSQLFEAFSQAGQVVSVRVCRDMTTRRSL GYGYVNYATP
Brapa07T000526.1 22 4.36e-27 NGSGTAGGTM SLYVGDLHANVTDAQLFEAFSQMGQVVTVRVCRDLATRRSL GYGYVNFATP
Brapa07T003150.1 320 8.40e-27 QERLEKSYGT NLYVKNFDDGVNDEKLKEMFAEYGDVTSSKVMTNPEGLSRG FGFVAYSSPE
Brapa05T002855.1 303 1.75e-26 FVAKFNVGWF NLYVKNLSEAINETRLREIFGSYGKIVSAKVMRDENGKSKG FGFVAFSTLD
Brapa06T000081.1 147 2.09e-25 GQREDTSSHF NIFVGDLSPDVTDAALFESFSAFNTCSDARVMWDQKTGRSR GFGFVSFRNQ
Brapa04T001885.1 34 2.09e-25 SDGVNLGAMC SLYVGDLDFNVTDSQLYDYFTEVCQVVSVRVCRDTATNTSL GYGYVNYSNI
Brapa10T003063.1 214 1.04e-24 KKILMYESQY KVYVGNLPWSTQPDDLRDHFSSFGTVVSARVLHDRKTGKNR VFAFLSFASL
Brapa10T002952.1 98 6.75e-24 ADGEVERLEH KLFVGMLPKNVTEAEVLSLFSKYGTIKDVQILRGSLQTSRG CVFLKYESRE
Brapa05T000464.2 189 2.19e-23 LNDRRKSKEF EIFVGSLDKGATEEDLKKVFGHVGEVTEVRIVKNPQTNKSK GYAFLRFATV
Brapa07T000408.1 290 1.26e-22 MLGPYSGGAR RLYVGNLHVNMSEDDLRKVFESFGSVELVQVPRDETGHCKG FGFVQFARLE
Brapa09T006375.1 104 4.74e-22 ADGELERLEH KLFVGMLPKNVSEAELLSLFSKYGAVKDLQILRGAQQTSKG CAFLKYETKE
Brapa09T003397.1 150 1.39e-21 MAQRDDVIRR TVYVSDLDQQVTEEQLAGLFVNCGQVVDCRICGDPNSVLRF AFIEFTDEEG
Brapa09T006509.1 132 7.43e-21 HLLSLPPHGS EVFIGGLPRDVGEEDLRDLCEAIGEIFEVRVMKDRDSGESK GYAFVGFRTK
--------------------------------------------------------------------------------
--------------------------------------------------------------------------------
	Motif NIYVGNLDSSVTDEDLKEYFSQFGEIVSVKVMRDKNGGSRG MEME-2 block diagrams
--------------------------------------------------------------------------------
SEQUENCE NAME POSITION P-VALUE MOTIF DIAGRAM
------------- ---------------- -------------
Brapa06T000389.1 6.5e-36 31_[2]_241_[2]_299
Brapa07T000526.1 3.9e-35 21_[2]_241_[2]_304
Brapa08T001642.1 7.2e-35 23_[2]_138_[2]_62_[2]_273
Brapa04T001885.1 1.1e-34 33_[2]_138_[2]_62_[2]_288
Brapa06T003711.1 1.6e-34 103_[2]_276
Brapa01T000413.1 1.4e-33 17_[2]_138_[2]_63_[2]_271
Brapa01T003427.1 1.9e-33 322_[2]_71
Brapa03T004326.1 2.5e-33 311_[2]_270
Brapa10T002530.1 3.7e-33 166_[2]_90
Brapa10T002529.1 3.7e-33 166_[2]_90
Brapa10T002528.1 3.7e-33 166_[2]_90
Brapa09T000505.1 4.3e-33 259_[2]_94
Brapa03T003910.1 8.5e-33 306_[2]_65
Brapa05T003544.1 1.4e-32 108_[2]_351
Brapa03T003372.1 2.8e-32 106_[2]_324
Brapa03T005386.1 2.8e-32 116_[2]_301
Brapa02T003547.1 4.7e-32 107_[2]_276
Brapa05T002622.1 5.3e-32 318_[2]_67
Brapa03T001306.1 6.8e-32 111_[2]_282
Brapa08T001246.1 1.4e-31 118_[2]_233
Brapa08T000344.1 1.4e-31 306_[2]_77
Brapa08T002004.1 2.4e-31 266_[2]_99
Brapa03T005403.1 2.4e-31 273_[2]_120
Brapa01T001743.3 1.3e-30 272_[2]_100
Brapa07T003150.1 2.3e-30 219_[2]_59_[2]_288
Brapa07T003841.1 3.6e-30 238_[2]_62_[2]_302
Brapa09T004697.1 3.6e-30 284_[2]_94
Brapa02T002125.1 1.2e-29 214_[2]_62_[2]_298
Brapa08T002734.1 9.2e-29 230_[2]_402
Brapa05T002604.1 1.9e-28 302_[2]_171
Brapa05T002855.1 1.8e-26 302_[2]_227
Brapa06T000081.1 2.1e-25 146_[2]_234
Brapa10T003063.1 1e-24 213_[2]_40
Brapa10T002952.1 6.7e-24 97_[2]_278
Brapa05T000464.2 2.2e-23 188_[2]_573
Brapa07T000408.1 1.3e-22 289_[2]_229
Brapa09T006375.1 4.7e-22 103_[2]_275
Brapa09T003397.1 1.4e-21 149_[2]_144
Brapa09T006509.1 7.4e-21 131_[2]_339
--------------------------------------------------------------------------------
--------------------------------------------------------------------------------
	Motif NIYVGNLDSSVTDEDLKEYFSQFGEIVSVKVMRDKNGGSRG MEME-2 in BLOCKS format
--------------------------------------------------------------------------------
BL MOTIF NIYVGNLDSSVTDEDLKEYFSQFGEIVSVKVMRDKNGGSRG width=41 seqs=50
Brapa06T000389.1 ( 314) NLYVKNLDESVTDEKLREHFASFGTITSCKVMRDPTGVSRG 1
Brapa07T000526.1 ( 304) KLYVKNLDDSISDEKLKELFTPYGTVTSCKVMRDPNGISRG 1
Brapa08T001642.1 ( 306) NLYVKNLDPSISDEKLKEIFSPFGTVTSCKVMRDPSGISKG 1
Brapa04T001885.1 ( 316) NLYVKNLDDTVTDEKLRELFAEFGTITSCKVMRDPSGASKG 1
Brapa06T003711.1 ( 104) KIFVGGLASSVTEAEFKKYFSQFGTITDVVVMYDHRTQRPR 1
Brapa01T000413.1 ( 301) NLYVKNLDSSVSDETLKEMFSPFGTVTSCKVMCDPNGINKG 1
Brapa01T003427.1 ( 323) TIFVGGLDPDVTDEDLRQPFTEFGEVVSVKIPVGKGCGFVQ 1
Brapa03T004326.1 ( 312) NLYVKNLDESVSEEKLKEMFAPYGTVTSSKVMRDTNGISRG 1
Brapa10T002530.1 ( 167) TIFVGGLDSSVTSEDLKQPFSAYGEIVSVNIPLGKECGFVQ 1
Brapa10T002529.1 ( 167) TIFVGGLDSSVTSEDLKQPFSAYGEIVSVNIPLGKECGFVQ 1
Brapa10T002528.1 ( 167) TIFVGGLDSSVTSEDLKQPFSAYGEIVSVNIPLGKECGFVQ 1
Brapa09T000505.1 ( 260) TVFVGGLDPTITDDHLKNVFSQYGEIVHVKIPAGKRCGFVQ 1
Brapa03T003910.1 ( 307) TIFVGGIDPDVTEEDLREPFTQFGEVVSVKIPVGKGCGFVQ 1
Brapa05T003544.1 ( 109) KIFVGGLPSSVTESDFKTYFEQFGTTTDVVVMYDHNTQRPR 1
Brapa03T003372.1 ( 107) KIFVGGLPSSITESDFKTYFEQFGTTTDVVVMYDHNTQRPR 1
Brapa03T005386.1 ( 117) KIFVGGLPSSITEAEFKNYFDQFGTIADVVVMYDHNTQRPR 1
Brapa02T003547.1 ( 108) KIFVGGLASSVTEAEFKKYFAQFGVITDVVVMYDHRTQRPR 1
Brapa05T002622.1 ( 319) TIFVGGLDPDLTEEDLRQPFTQFGEVVSVKIPLGKGCGFVQ 1
Brapa03T001306.1 ( 112) KIFVGGLPSSITETEFKNYFDQFGTIADVVVMYDHNTQRPR 1
Brapa08T001246.1 ( 119) KIFVGGLASSVTESEFKKYFSQFGTIIDLVVMYDHKTQRPR 1
Brapa08T000344.1 ( 307) TIFVGGIDADVTEEDLMQPFSQFGEVVSVKIPVGKGCGFVQ 1
Brapa08T002004.1 ( 267) TIFVGALDESVTEDVLKSVFGQFGELVHVKIPAGKRCGFVQ 1
Brapa03T005403.1 ( 274) TIFVGALDESVTEDVLKSVFGQFGELVHVKIPAGKRCGFVQ 1
Brapa01T001743.3 ( 273) TIFVGALDESVTEDGLKSVFGQFGELVHVKIPAGKRCGFVQ 1
Brapa07T003150.1 ( 220) NVYVKNLPKEITDDELKKTFGKYGEISSAVVVKDESGNSRC 1
Brapa01T000413.1 ( 197) NVYVKNLAESTTDDDLKNAFAEYGEITSAVVMKDGEGGKSK 1
Brapa07T003841.1 ( 342) NLYLKNLDDSVNDEKLKEMFSEYGNVTSCKVMMNSEGVSRG 1
Brapa09T004697.1 ( 285) TIFVGGLDADVTDEVLRQPFAGFGEIVSVKIPVGKGCGFIQ 1
Brapa08T001642.1 ( 203) NVYVKNLGESTTDDDLKKAFSEYGKITSAVVMKDGEGKSKG 1
Brapa02T002125.1 ( 215) NVYVKNLPKEIDDDKLKKTFEKYGDISSAVVMKDESGNSKC 1
Brapa02T002125.1 ( 318) NLYVKNLDDSVDDEKLKEMFSEYGNVTSSKVMMNSGGMSRG 1
Brapa07T003841.1 ( 239) NVYVKNLPKEIGDDELKKTFGKYGDISSAVVMKDQSGSSRC 1
Brapa08T002734.1 ( 231) NVYVKNLPKEIGEDELRKTFGKFGSISSAVVMRDQSGNSRC 1
Brapa04T001885.1 ( 213) NVYVKNLSETTTDDELKSTFGQYGGISSAVVMRDGDGRSRC 1
Brapa05T002604.1 ( 303) YLCVKKLHKSVTDEILKDYFSPYGTIISCKVMQDFSGVSRG 1
Brapa01T000413.1 ( 18) SLYVGDLDLNVTDSQLFEAFSQMGQVVSVRVCRDSPTRRSL 1
Brapa08T001642.1 ( 24) SLYVGDLDLNVTDSQLFEAFSQMGQVVSVRVCRDLATRKSL 1
Brapa06T000389.1 ( 32) SLYVGDLDQTVTDSQLFEAFSQAGQVVSVRVCRDMTTRRSL 1
Brapa07T000526.1 ( 22) SLYVGDLHANVTDAQLFEAFSQMGQVVTVRVCRDLATRRSL 1
Brapa07T003150.1 ( 320) NLYVKNFDDGVNDEKLKEMFAEYGDVTSSKVMTNPEGLSRG 1
Brapa05T002855.1 ( 303) NLYVKNLSEAINETRLREIFGSYGKIVSAKVMRDENGKSKG 1
Brapa06T000081.1 ( 147) NIFVGDLSPDVTDAALFESFSAFNTCSDARVMWDQKTGRSR 1
Brapa04T001885.1 ( 34) SLYVGDLDFNVTDSQLYDYFTEVCQVVSVRVCRDTATNTSL 1
Brapa10T003063.1 ( 214) KVYVGNLPWSTQPDDLRDHFSSFGTVVSARVLHDRKTGKNR 1
Brapa10T002952.1 ( 98) KLFVGMLPKNVTEAEVLSLFSKYGTIKDVQILRGSLQTSRG 1
Brapa05T000464.2 ( 189) EIFVGSLDKGATEEDLKKVFGHVGEVTEVRIVKNPQTNKSK 1
Brapa07T000408.1 ( 290) RLYVGNLHVNMSEDDLRKVFESFGSVELVQVPRDETGHCKG 1
Brapa09T006375.1 ( 104) KLFVGMLPKNVSEAELLSLFSKYGAVKDLQILRGAQQTSKG 1
Brapa09T003397.1 ( 150) TVYVSDLDQQVTEEQLAGLFVNCGQVVDCRICGDPNSVLRF 1
Brapa09T006509.1 ( 132) EVFIGGLPRDVGEEDLRDLCEAIGEIFEVRVMKDRDSGESK 1
//
--------------------------------------------------------------------------------
--------------------------------------------------------------------------------
	Motif NIYVGNLDSSVTDEDLKEYFSQFGEIVSVKVMRDKNGGSRG MEME-2 position-specific scoring matrix
--------------------------------------------------------------------------------
log-odds matrix: alength= 20 w= 41 n= 44856 bayes= 10.9413 E= 2.7e-813
-403 -414 -318 -60 -580 -484 -299 -473 201 -481 -473 278 -533 -329 -123 11 246 -519 -446 -81
-557 -379 -846 -823 -503 -874 -794 361 -796 256 -390 -789 -827 -813 -852 -807 -512 174 -598 -672
-731 132 -772 -789 346 -812 -359 -544 -712 -514 -578 -628 -783 -657 -686 -719 -654 -638 -201 385
-525 -358 -808 -791 -552 -850 -785 -3 -769 -137 -433 -763 -808 -823 -831 -779 -487 380 -663 -695
-427 -400 -549 -624 -752 263 -530 -667 273 -682 -680 -485 -675 -575 -519 -203 -487 -641 -602 -702
-31 -469 142 -411 -681 173 -341 -663 -129 -675 53 298 -590 -458 -539 -188 -406 -703 -585 -564
-561 -390 -752 -683 -97 -784 -564 43 -641 385 -220 -688 -680 -588 -628 -695 -510 -368 -388 -518
12 -408 330 -438 -689 -209 160 -657 -458 -675 -686 -249 189 -485 -565 -54 -406 -655 -590 -589
-21 -305 84 138 -115 -420 -208 -329 152 -65 -325 -241 78 -15 -116 114 -225 -159 148 -363
-177 -461 141 30 -658 -123 -334 -618 -400 -630 -639 160 -576 -124 -510 233 82 -659 -560 -549
-156 -218 -558 -538 -445 -630 -462 261 -522 -138 -52 -547 -565 -567 -530 -544 64 327 -447 -553
-416 -291 -45 -470 -554 -87 -381 -378 -426 -510 -428 31 -561 -139 -491 37 394 -430 -445 -546
-427 -666 311 275 -778 -592 -451 -565 -377 -582 -576 -423 -164 -332 -541 -65 -454 -573 -659 -667
87 -607 225 269 -770 -584 -451 -566 -380 -583 -577 -421 -564 -337 -542 54 -19 -571 -652 -664
-133 -309 234 165 -435 -213 16 -66 168 -346 -329 -245 -410 118 -117 -291 -76 -24 -327 -368
-625 -443 -864 -798 166 -869 -640 -231 -756 370 -256 -789 -768 -671 -732 -803 -577 -155 -419 -543
-180 -450 -597 -461 114 -629 -345 -456 340 -66 -42 -449 -632 -338 185 -534 -434 -524 -424 -78
-355 -404 63 223 -545 -215 -290 -445 183 -459 -445 78 -492 140 -373 35 -11 -483 -438 -466
66 -181 -555 -494 -307 -526 95 61 -441 96 185 -447 123 -450 -461 -199 112 89 -263 226
-565 117 -657 -675 448 -706 -531 -396 -655 -351 -451 -643 -653 -689 -686 -600 -587 -510 -294 -284
93 -329 -33 63 -635 82 -414 -539 -418 -562 -547 -361 -562 -434 -508 215 114 -169 -529 -583
41 -313 -264 123 -441 -213 16 -339 116 -352 -335 -85 54 275 -268 -17 -233 -381 -332 -372
-162 118 -437 -417 319 -517 -122 -45 -391 -243 96 -400 -477 -424 -413 -385 -320 -72 -115 350
-303 77 -363 -441 -551 323 -389 -463 -404 -534 -486 -145 -526 -492 -433 -385 -415 -499 -358 -504
-138 -326 21 218 -453 -215 -227 -349 -12 -363 -345 -13 -423 118 -281 -100 268 -161 -344 -384
-532 133 -811 -792 -556 -844 -785 381 -762 -2 -433 -754 -812 -817 -833 -767 -17 264 -656 -681
-75 -190 -521 -170 -96 -529 -362 54 -48 -227 -235 -413 -519 -434 -450 31 279 246 -278 -363
-483 -475 204 -57 -680 -464 200 -638 -414 -169 -666 -228 -584 -436 -530 270 -104 -674 -582 -566
145 431 -722 -718 -613 -517 -620 -367 -701 -64 -523 -612 -622 -659 -689 -54 -399 297 -551 -660
-511 -476 -604 -459 -703 -632 -345 -507 289 -499 -502 32 -637 28 173 -539 -442 198 -465 -557
-541 -365 -830 -814 -572 -866 -837 330 -790 -373 -449 -778 -831 -854 -871 -796 -497 332 -700 -708
-554 388 -849 -799 -392 -799 -657 -213 -756 19 424 -759 201 -698 -754 -719 -529 -59 -448 -574
13 130 -365 -310 -349 -220 8 -183 131 37 59 -325 -462 -110 225 -349 -80 29 154 188
-517 -486 355 -433 -700 146 -360 -689 -449 -699 -728 87 -609 -481 -563 -417 -426 -729 -601 -584
-132 -305 -264 36 -115 -79 269 -329 206 -65 -41 -241 118 31 -45 -17 -3 -371 -322 -363
-21 -305 -30 105 -431 14 -208 -329 34 -146 -325 180 -157 -15 90 54 45 -371 -323 -364
-304 490 -665 -713 -705 192 -624 -617 -709 -656 -630 -571 -614 -36 -697 -105 272 -543 -597 -728
-133 -292 -273 -220 -418 151 16 117 -11 -141 -39 101 -412 137 66 -165 -3 16 -318 -362
-310 124 -321 -121 232 -467 -246 -356 71 -149 -362 -95 -457 -254 177 185 -86 -405 -357 -406
-464 -440 -526 -420 -632 -598 -331 -69 165 -468 -467 -114 109 -321 208 91 -406 163 -443 -525
-489 359 -572 -445 -116 152 -340 -475 47 60 -482 -435 -622 219 158 -521 -426 -535 -453 -539
--------------------------------------------------------------------------------
--------------------------------------------------------------------------------
	Motif NIYVGNLDSSVTDEDLKEYFSQFGEIVSVKVMRDKNGGSRG MEME-2 position-specific probability matrix
--------------------------------------------------------------------------------
letter-probability matrix: alength= 20 w= 41 nsites= 50 E= 2.7e-813
0.000000 0.000000 0.000000 0.040000 0.000000 0.000000 0.000000 0.000000 0.220000 0.000000 0.000000 0.340000 0.000000 0.000000 0.020000 0.100000 0.260000 0.000000 0.000000 0.020000
0.000000 0.000000 0.000000 0.000000 0.000000 0.000000 0.000000 0.400000 0.000000 0.380000 0.000000 0.000000 0.000000 0.000000 0.000000 0.000000 0.000000 0.220000 0.000000 0.000000
0.000000 0.020000 0.000000 0.000000 0.480000 0.000000 0.000000 0.000000 0.000000 0.000000 0.000000 0.000000 0.000000 0.000000 0.000000 0.000000 0.000000 0.000000 0.000000 0.500000
0.000000 0.000000 0.000000 0.000000 0.000000 0.000000 0.000000 0.020000 0.000000 0.020000 0.000000 0.000000 0.000000 0.000000 0.000000 0.000000 0.000000 0.960000 0.000000 0.000000
0.000000 0.000000 0.000000 0.000000 0.000000 0.620000 0.000000 0.000000 0.360000 0.000000 0.000000 0.000000 0.000000 0.000000 0.000000 0.020000 0.000000 0.000000 0.000000 0.000000
0.060000 0.000000 0.140000 0.000000 0.000000 0.340000 0.000000 0.000000 0.020000 0.000000 0.040000 0.380000 0.000000 0.000000 0.000000 0.020000 0.000000 0.000000 0.000000 0.000000
0.000000 0.000000 0.000000 0.000000 0.020000 0.000000 0.000000 0.040000 0.000000 0.940000 0.000000 0.000000 0.000000 0.000000 0.000000 0.000000 0.000000 0.000000 0.000000 0.000000
0.080000 0.000000 0.540000 0.000000 0.000000 0.020000 0.060000 0.000000 0.000000 0.000000 0.000000 0.000000 0.240000 0.000000 0.000000 0.060000 0.000000 0.000000 0.000000 0.000000
0.060000 0.000000 0.100000 0.180000 0.020000 0.000000 0.000000 0.000000 0.160000 0.040000 0.000000 0.000000 0.120000 0.040000 0.020000 0.220000 0.000000 0.020000 0.020000 0.000000
0.020000 0.000000 0.140000 0.080000 0.000000 0.040000 0.000000 0.000000 0.000000 0.000000 0.000000 0.140000 0.000000 0.020000 0.000000 0.480000 0.080000 0.000000 0.000000 0.000000
0.020000 0.000000 0.000000 0.000000 0.000000 0.000000 0.000000 0.220000 0.000000 0.020000 0.020000 0.000000 0.000000 0.000000 0.000000 0.000000 0.080000 0.640000 0.000000 0.000000
0.000000 0.000000 0.040000 0.000000 0.000000 0.060000 0.000000 0.000000 0.000000 0.000000 0.000000 0.060000 0.000000 0.020000 0.000000 0.120000 0.700000 0.000000 0.000000 0.000000
0.000000 0.000000 0.480000 0.440000 0.000000 0.000000 0.000000 0.000000 0.000000 0.000000 0.000000 0.000000 0.020000 0.000000 0.000000 0.060000 0.000000 0.000000 0.000000 0.000000
0.140000 0.000000 0.260000 0.420000 0.000000 0.000000 0.000000 0.000000 0.000000 0.000000 0.000000 0.000000 0.000000 0.000000 0.000000 0.140000 0.040000 0.000000 0.000000 0.000000
0.020000 0.000000 0.300000 0.220000 0.000000 0.020000 0.020000 0.020000 0.180000 0.000000 0.000000 0.000000 0.000000 0.120000 0.020000 0.000000 0.020000 0.060000 0.000000 0.000000
0.000000 0.000000 0.000000 0.000000 0.140000 0.000000 0.000000 0.000000 0.000000 0.840000 0.000000 0.000000 0.000000 0.000000 0.000000 0.000000 0.000000 0.020000 0.000000 0.000000
0.020000 0.000000 0.000000 0.000000 0.100000 0.000000 0.000000 0.000000 0.580000 0.040000 0.020000 0.000000 0.000000 0.000000 0.220000 0.000000 0.000000 0.000000 0.000000 0.020000
0.000000 0.000000 0.080000 0.320000 0.000000 0.020000 0.000000 0.000000 0.200000 0.000000 0.000000 0.080000 0.000000 0.140000 0.000000 0.120000 0.040000 0.000000 0.000000 0.000000
0.120000 0.000000 0.000000 0.000000 0.000000 0.000000 0.040000 0.040000 0.000000 0.120000 0.100000 0.000000 0.160000 0.000000 0.000000 0.020000 0.100000 0.120000 0.000000 0.180000
0.000000 0.020000 0.000000 0.000000 0.980000 0.000000 0.000000 0.000000 0.000000 0.000000 0.000000 0.000000 0.000000 0.000000 0.000000 0.000000 0.000000 0.000000 0.000000 0.000000
0.140000 0.000000 0.040000 0.100000 0.000000 0.180000 0.000000 0.000000 0.000000 0.000000 0.000000 0.000000 0.000000 0.000000 0.000000 0.420000 0.100000 0.020000 0.000000 0.000000
0.100000 0.000000 0.000000 0.160000 0.000000 0.020000 0.020000 0.000000 0.120000 0.000000 0.000000 0.020000 0.100000 0.380000 0.000000 0.080000 0.000000 0.000000 0.000000 0.000000
0.020000 0.020000 0.000000 0.000000 0.460000 0.000000 0.000000 0.020000 0.000000 0.000000 0.060000 0.000000 0.000000 0.000000 0.000000 0.000000 0.000000 0.040000 0.000000 0.380000
0.000000 0.020000 0.000000 0.000000 0.000000 0.960000 0.000000 0.000000 0.000000 0.000000 0.000000 0.020000 0.000000 0.000000 0.000000 0.000000 0.000000 0.000000 0.000000 0.000000
0.020000 0.000000 0.060000 0.320000 0.000000 0.020000 0.000000 0.000000 0.040000 0.000000 0.000000 0.040000 0.000000 0.120000 0.000000 0.040000 0.320000 0.020000 0.000000 0.000000
0.000000 0.020000 0.000000 0.000000 0.000000 0.000000 0.000000 0.460000 0.000000 0.060000 0.000000 0.000000 0.000000 0.000000 0.000000 0.000000 0.040000 0.420000 0.000000 0.000000
0.040000 0.000000 0.000000 0.020000 0.020000 0.000000 0.000000 0.040000 0.040000 0.000000 0.000000 0.000000 0.000000 0.000000 0.000000 0.120000 0.320000 0.400000 0.000000 0.000000
0.000000 0.000000 0.220000 0.040000 0.000000 0.000000 0.080000 0.000000 0.000000 0.020000 0.000000 0.000000 0.000000 0.000000 0.000000 0.620000 0.020000 0.000000 0.000000 0.000000
0.200000 0.160000 0.000000 0.000000 0.000000 0.000000 0.000000 0.000000 0.000000 0.040000 0.000000 0.000000 0.000000 0.000000 0.000000 0.060000 0.000000 0.540000 0.000000 0.000000
0.000000 0.000000 0.000000 0.000000 0.000000 0.000000 0.000000 0.000000 0.400000 0.000000 0.000000 0.060000 0.000000 0.060000 0.200000 0.000000 0.000000 0.280000 0.000000 0.000000
0.000000 0.000000 0.000000 0.000000 0.000000 0.000000 0.000000 0.320000 0.000000 0.000000 0.000000 0.000000 0.000000 0.000000 0.000000 0.000000 0.000000 0.680000 0.000000 0.000000
0.000000 0.120000 0.000000 0.000000 0.000000 0.000000 0.000000 0.000000 0.000000 0.060000 0.520000 0.000000 0.260000 0.000000 0.000000 0.000000 0.000000 0.040000 0.000000 0.000000
0.080000 0.020000 0.000000 0.000000 0.000000 0.020000 0.020000 0.000000 0.140000 0.080000 0.040000 0.000000 0.000000 0.020000 0.320000 0.000000 0.020000 0.080000 0.020000 0.140000
0.000000 0.000000 0.640000 0.000000 0.000000 0.280000 0.000000 0.000000 0.000000 0.000000 0.000000 0.080000 0.000000 0.000000 0.000000 0.000000 0.000000 0.000000 0.000000 0.000000
0.020000 0.000000 0.000000 0.080000 0.020000 0.060000 0.140000 0.000000 0.240000 0.040000 0.020000 0.000000 0.160000 0.060000 0.040000 0.080000 0.040000 0.000000 0.000000 0.000000
0.060000 0.000000 0.040000 0.140000 0.000000 0.120000 0.000000 0.000000 0.060000 0.020000 0.000000 0.180000 0.020000 0.040000 0.120000 0.140000 0.060000 0.000000 0.000000 0.000000
0.000000 0.240000 0.000000 0.000000 0.000000 0.380000 0.000000 0.000000 0.000000 0.000000 0.000000 0.000000 0.000000 0.040000 0.000000 0.040000 0.300000 0.000000 0.000000 0.000000
0.020000 0.000000 0.000000 0.000000 0.000000 0.320000 0.020000 0.080000 0.040000 0.020000 0.020000 0.100000 0.000000 0.140000 0.100000 0.020000 0.040000 0.080000 0.000000 0.000000
0.000000 0.020000 0.000000 0.020000 0.240000 0.000000 0.000000 0.000000 0.080000 0.020000 0.000000 0.020000 0.000000 0.000000 0.220000 0.360000 0.020000 0.000000 0.000000 0.000000
0.000000 0.000000 0.000000 0.000000 0.000000 0.000000 0.000000 0.020000 0.160000 0.000000 0.000000 0.020000 0.140000 0.000000 0.260000 0.180000 0.000000 0.220000 0.000000 0.000000
0.000000 0.100000 0.000000 0.000000 0.020000 0.300000 0.000000 0.000000 0.060000 0.100000 0.000000 0.000000 0.000000 0.240000 0.180000 0.000000 0.000000 0.000000 0.000000 0.000000
--------------------------------------------------------------------------------
--------------------------------------------------------------------------------
	Motif NIYVGNLDSSVTDEDLKEYFSQFGEIVSVKVMRDKNGGSRG MEME-2 regular expression
--------------------------------------------------------------------------------
[NTK][ILV][YF]V[GK][NG]L[DP]SS[VI]T[DE][ED][DE]L[KR][EK]XFSQ[FY]G[ET][IV][VT][SD][VA][KVR][VI][MP]R[DG]KX[GTC]G[SFR][RV][GQ]
--------------------------------------------------------------------------------
Time 498.02 secs.
********************************************************************************
********************************************************************************
MOTIF GRSKGYGFVQFESEEEAZKAIEKLNGMLLNDK MEME-3	width = 32 sites = 50 llr = 2577 E-value = 1.2e-632
********************************************************************************
--------------------------------------------------------------------------------
	Motif GRSKGYGFVQFESEEEAZKAIEKLNGMLLNDK MEME-3 Description
--------------------------------------------------------------------------------
Simplified A :::::::::::1:1127118::1:::1:::::
pos.-specific C ::::1:::::::::::::::::::::::2:::
probability D 1::::::::::13:12:1:::1:::::::13:
matrix E :::2:::::2:3:443:3:::33::::1:1::
F :::::3:a::7::::::::::::1::::1:::
G 9:::9:a::::2:::::::::1:::9:::13:
H :::::::::::::2::::::::::1:::::::
I :1::::::1::::::::1:13:::::::::::
K :1:5::::::::1::::14::13:::21:::4
L :1:::::::::1::::::::3::4:::34:::
M ::::::::::1::::1::::2::3::2:2:::
N :::::::::1::1:1::::::1::9::::32:
P :::::::::::::1:::::::::::::1:2::
Q :3:::::::2:::11:13:::1:::::1::::
R :4:2:::::2::::::2:3::::::1:::::4
S ::9::::::1:13:22:11::1:::::::31:
T ::1::::::1::1::1::1::22:::11::11
V ::::::::9::1:1:::::12:::::1:::::
W ::::::::::::::::::::::::::::::::
Y :::::6::::2::::::::::::1::12::::
bits 7.3
6.6
5.8
5.1
Relative 4.4 * *
Entropy 3.6 **** * *
(74.4 bits) 2.9 * * ***** * * * *** *
2.2 * ******* * * *** *** * *
1.5 *********** ********************
0.7 ********************************
0.0 --------------------------------
Multilevel GRSKGYGFVQFESEEEAEKAIEKLNGMLLNDK
consensus Q R F RY D QR L EM CSGR
sequence V M N
--------------------------------------------------------------------------------
--------------------------------------------------------------------------------
	Motif GRSKGYGFVQFESEEEAZKAIEKLNGMLLNDK MEME-3 sites sorted by position p-value
--------------------------------------------------------------------------------
Sequence name Start P-value Site
------------- ----- --------- --------------------------------
Brapa01T000413.1 142 9.43e-32 VSCKVAVDAS GQSKGYGFVQYADEESAQKAIEKLNGMLLNDK QVYVGPFLRK
Brapa08T002734.1 174 7.01e-30 LSCKVATDVT GQSKGYGFVQFEKEESAQAAIDKLNGMLMNDK QVYVAHFIRR
Brapa06T000389.1 156 1.77e-29 LSCKVAVDPS GQSKGYGFVQYDTEEAAQRAIEQLNGMLLNDK QVYVGPFVHK
Brapa07T003841.1 182 2.12e-29 LSCKVAMDVT GRSKGYGFVQFEKEETAEAAIDKLNGMLLNDK QVFVGHFVRR
Brapa08T001642.1 148 3.03e-29 VSCKVAVDAS GQSKGYGFVQYAVEESAQKAIEKLNGMLLNDK QVYVGPFLRR
Brapa02T002125.1 158 6.11e-29 LSCKVEMTLS GRSRGYGFVQFEKVETAQAAIEKLNGMLLNDK KVFVGHFVRH
Brapa03T004326.1 151 1.69e-28 ISCKVALDSS GQSKGYGFVQYETEESAQRATSELNGMLLNDK QVYVGPFLRR
Brapa01T003427.1 242 1.99e-28 SAKVVIDSNT GRSKGYGFVRFGDESERSRALTEMNGALCSNR QMRVGIATPK
Brapa03T003910.1 228 1.99e-28 SAKVVIDSNT GRSKGYGFVRFGDESERSRALTEMNGAYCSNR QMRVGVATPK
Brapa05T002622.1 238 1.99e-28 SAKVVIDSNT GRSKGYGFVRFGDESERSRALTEMNGALCSNR QMRVGVATPK
Brapa04T001885.1 158 2.82e-27 VSCKVATDHM GQSKGYGFVQFESEDSAKSAIEKLNGKILNDK QIFVGPFLKK
Brapa08T002004.1 199 3.78e-27 GAKVVVDRTT GRSKGYGFVRFGDESEQIRAMTEMNGQYCSSR PMRTGPAANK
Brapa08T000344.1 231 4.59e-26 GAKVVIDSNT GRSKGYGFVRFGDESERSRALTEMNGAFCSSR QMRVGIATPK
Brapa07T000526.1 146 5.96e-26 ISCKVAVDSS GQSKGYGFVQYEIKESAQKAMAQLNGMLLNDK QVYVGPFLRR
Brapa03T000892.1 154 6.79e-26 GAKVVTDPST GRSKGYGFVKFADESERNKAMSEMNGLYCSTR PMRISVATPR
Brapa09T001186.1 155 9.99e-26 VSCKVATDHM GQSRGYGFVQFESEDSAKTATEKLNGRLLNDK EIFVGPFLRK
Brapa07T003150.1 164 1.29e-25 LSCKVAMDST GKSRGHGFVQYEKEETAQAAIDKLNGMLLNDK QVYVGPFVRR
Brapa09T000505.1 192 1.66e-25 GAKVVIDRAT GRTKGYGFVRFADESEQIRAMSEMNGVPCSSR PMRIGPAASK
Brapa05T002604.1 239 4.43e-25 LIIRKGEVRQ GKSKGYGFVSFENPEDAEKAVEALNGKKFEDK EWLVTKSKMT
Brapa10T002530.1 101 5.62e-25 AATVVIDAYT GISKGFGFVRFGDVNERIKAVTEMHGVKCSNR AMLIGPATPR
Brapa10T002529.1 101 5.62e-25 AATVVIDAYT GISKGFGFVRFGDVNERIKAVTEMHGVKCSNR AMLIGPATPR
Brapa10T002046.1 196 1.81e-24 GAKVMMDRST GRTKGYGFVRFGDESEQMRAMGEMNGQYCSSR PMRLGPAANK
Brapa10T002528.1 101 4.43e-24 AATVVIDAYT GISKGFGFVRFGDVNERIKAMTEMHGVKFSNR AMLIGPATPR
Brapa10T001273.1 153 4.43e-24 GAKVVTDPST GRSKGYGFVKFAEESERNRAMAEMNGLYCSTR PMRISAATPK
Brapa06T000389.1 247 5.51e-24 TSCVIMRDGE GKSKGFGFVNFESSEDAAKAVEALNGKTFDDK EWFVGRAQKK
Brapa10T002529.1 13 2.71e-23 SIKVIRNKHT GLSEGYGFVEFLSHDMADKVLKKFNGTYMPNT DMPFRLNWAI
Brapa10T002528.1 13 2.71e-23 SIKVIRNKHT GLSEGYGFVEFLSHDMADKVLKKFNGTYMPNT DMPFRLNWAT
Brapa07T000526.1 237 3.69e-23 TSAVVMKDGD GKSKGFGFVNFDNADDAAKAVGTLNGKTFDDK EWFVGRAQKK
Brapa10T002530.1 13 4.09e-23 SIKVIRNKHT GVSEGYGFVEFLSHDMADKVLKKFNGTYMPNT DMPFRLNWAT
Brapa05T002604.1 148 6.78e-23 RFKLATKNDT GRSQGFGFVQYENEESALKAIGYLNGMLLNDE KIYVGPFLQR
Brapa08T000116.1 184 1.23e-22 DARVMWDQKT GRSRGFGFVSFRNQQDAQTAINEMNGKWISSR QIRCNWATKG
Brapa03T004326.1 244 1.49e-22 TSAVVMRDGD GKSKGFGFVNFEDAEDAAKAVEGLNGKTFGGD KEWYVGRAQK
Brapa03T005403.1 111 1.65e-22 QAKVIRNKLT GLTEGYGFIEFVSHAAAERILQTYNGAQMPNC EQTFRLNWAQ
Brapa09T006375.1 369 2.66e-22 SAKVFVDKAT GASKCFGFVSYDSQAAAQKAINMMNGCHLGGK KLKVQLKRDN
Brapa03T000892.1 61 3.22e-22 SVKVIRNKIT GQPEGYGFIEFVSHAAAERTLQTYNGTLMPGT EVAFRLNWAS
Brapa10T002952.1 363 3.90e-22 SAKVFVDKAT GVSKCFGFISYDSQEAAQNAINTMNGHQLSGK KLKVQVKREN
Brapa08T002004.1 109 5.67e-22 QAKVIRNKQS GYSEGYGFIEFVSHAAAERILQTYNGALMPSS EQTFKLNWAG
Brapa10T002046.1 102 6.22e-22 SAKVIRNKLT GMCEGYGFVEFANHAAAERVLQTYNGTQMPNS DQTFRLNWAQ
Brapa09T001186.1 246 1.42e-21 SSAVVMRDGD GKSRCFGFVNFEDAGDAARAVEGLNGKKFDDD KEWYVGKAQK
Brapa01T001743.3 111 1.56e-21 QAKVIRNKQS GYSEGYGFIEFVSHAAAEGILQTYNGAQMPGC EQTFRLNWAQ
Brapa10T001273.1 60 1.70e-21 SVKVIRNKIT GQPEGYGFIEFISHAAAERTLQTYNGTPMPGT EINFRLNWAS
Brapa01T001525.1 202 4.52e-21 IAEVIYNRET DQSRGFGFVTMSTVEEAETAVEKFNRYDLNGR ALTVNKAAPR
Brapa08T002074.1 155 4.52e-21 IAEVIYNRET DQSRGFGFVTMSTVEEAETAVEKFNRYDLNGR LLTVNKAAPR
Brapa05T002855.1 237 4.52e-21 SSVVVMRDGM GRSRGFGFVNFCHPENAKKAVESLNGKPHGTK KLFVGRALRK
Brapa03T005256.1 165 6.41e-21 IAEVIYNRET DQSRGFGFVTMSTVEEAETAVEKFNRYNLNGR LLTVNKAAPR
Brapa03T004647.1 246 1.07e-20 GAKVIYERNS GRSRGFGFVSFESEGELQSALSAMNGVEVEGR ALRLNLASER
Brapa04T000745.1 242 2.11e-20 GAKVVYERDS GRSRGFGFVSFESAQDLQSAMSAMNGVEVEGR ELRLNLASER
Brapa09T001186.1 68 3.77e-20 SVRVCRDSAT NASLGYGYVNYCNIDDAEKAIKKLNFTHLNGK MIRVTHSTRD
Brapa03T004326.1 64 2.03e-19 SVLVCRDLAT RRSLGYGYVNFTTPQDAARAIQELNYIPLNGK PVRVMHSHRD
Brapa04T002685.1 227 8.11e-19 SARVVFADPG GRASGYGFVSFPSREEAEDAISKLDGKELMGR PISLKFSFRS
--------------------------------------------------------------------------------
--------------------------------------------------------------------------------
	Motif GRSKGYGFVQFESEEEAZKAIEKLNGMLLNDK MEME-3 block diagrams
--------------------------------------------------------------------------------
SEQUENCE NAME POSITION P-VALUE MOTIF DIAGRAM
------------- ---------------- -------------
Brapa01T000413.1 9.4e-32 141_[3]_439
Brapa08T002734.1 7e-30 173_[3]_468
Brapa06T000389.1 1.8e-29 155_[3]_59_[3]_375
Brapa07T003841.1 2.1e-29 181_[3]_471
Brapa08T001642.1 3e-29 147_[3]_440
Brapa02T002125.1 6.1e-29 157_[3]_467
Brapa03T004326.1 1.7e-28 63_[3]_55_[3]_61_[3]_347
Brapa01T003427.1 2e-28 241_[3]_161
Brapa03T003910.1 2e-28 227_[3]_153
Brapa05T002622.1 2e-28 237_[3]_157
Brapa04T001885.1 2.8e-27 157_[3]_455
Brapa08T002004.1 3.8e-27 108_[3]_58_[3]_176
Brapa08T000344.1 4.6e-26 230_[3]_162
Brapa07T000526.1 6e-26 145_[3]_59_[3]_380
Brapa03T000892.1 6.8e-26 60_[3]_61_[3]_245
Brapa09T001186.1 1e-25 67_[3]_55_[3]_59_[3]_344
Brapa07T003150.1 1.3e-25 163_[3]_453
Brapa09T000505.1 1.7e-25 191_[3]_171
Brapa05T002604.1 4.4e-25 147_[3]_59_[3]_244
Brapa10T002530.1 5.6e-25 12_[3]_56_[3]_165
Brapa10T002529.1 5.6e-25 12_[3]_56_[3]_165
Brapa10T002046.1 1.8e-24 101_[3]_62_[3]_170
Brapa10T002528.1 4.4e-24 12_[3]_56_[3]_165
Brapa10T001273.1 4.4e-24 59_[3]_61_[3]_235
Brapa08T000116.1 1.2e-22 183_[3]_206
Brapa03T005403.1 1.6e-22 110_[3]_292
Brapa09T006375.1 2.7e-22 368_[3]_19
Brapa10T002952.1 3.9e-22 362_[3]_22
Brapa01T001743.3 1.6e-21 110_[3]_271
Brapa01T001525.1 4.5e-21 201_[3]_108
Brapa08T002074.1 4.5e-21 154_[3]_109
Brapa05T002855.1 4.5e-21 236_[3]_302
Brapa03T005256.1 6.4e-21 164_[3]_109
Brapa03T004647.1 1.1e-20 245_[3]_40
Brapa04T000745.1 2.1e-20 241_[3]_35
Brapa04T002685.1 8.1e-19 226_[3]_46
--------------------------------------------------------------------------------
--------------------------------------------------------------------------------
	Motif GRSKGYGFVQFESEEEAZKAIEKLNGMLLNDK MEME-3 in BLOCKS format
--------------------------------------------------------------------------------
BL MOTIF GRSKGYGFVQFESEEEAZKAIEKLNGMLLNDK width=32 seqs=50
Brapa01T000413.1 ( 142) GQSKGYGFVQYADEESAQKAIEKLNGMLLNDK 1
Brapa08T002734.1 ( 174) GQSKGYGFVQFEKEESAQAAIDKLNGMLMNDK 1
Brapa06T000389.1 ( 156) GQSKGYGFVQYDTEEAAQRAIEQLNGMLLNDK 1
Brapa07T003841.1 ( 182) GRSKGYGFVQFEKEETAEAAIDKLNGMLLNDK 1
Brapa08T001642.1 ( 148) GQSKGYGFVQYAVEESAQKAIEKLNGMLLNDK 1
Brapa02T002125.1 ( 158) GRSRGYGFVQFEKVETAQAAIEKLNGMLLNDK 1
Brapa03T004326.1 ( 151) GQSKGYGFVQYETEESAQRATSELNGMLLNDK 1
Brapa01T003427.1 ( 242) GRSKGYGFVRFGDESERSRALTEMNGALCSNR 1
Brapa03T003910.1 ( 228) GRSKGYGFVRFGDESERSRALTEMNGAYCSNR 1
Brapa05T002622.1 ( 238) GRSKGYGFVRFGDESERSRALTEMNGALCSNR 1
Brapa04T001885.1 ( 158) GQSKGYGFVQFESEDSAKSAIEKLNGKILNDK 1
Brapa08T002004.1 ( 199) GRSKGYGFVRFGDESEQIRAMTEMNGQYCSSR 1
Brapa08T000344.1 ( 231) GRSKGYGFVRFGDESERSRALTEMNGAFCSSR 1
Brapa07T000526.1 ( 146) GQSKGYGFVQYEIKESAQKAMAQLNGMLLNDK 1
Brapa03T000892.1 ( 154) GRSKGYGFVKFADESERNKAMSEMNGLYCSTR 1
Brapa09T001186.1 ( 155) GQSRGYGFVQFESEDSAKTATEKLNGRLLNDK 1
Brapa07T003150.1 ( 164) GKSRGHGFVQYEKEETAQAAIDKLNGMLLNDK 1
Brapa09T000505.1 ( 192) GRTKGYGFVRFADESEQIRAMSEMNGVPCSSR 1
Brapa05T002604.1 ( 239) GKSKGYGFVSFENPEDAEKAVEALNGKKFEDK 1
Brapa10T002530.1 ( 101) GISKGFGFVRFGDVNERIKAVTEMHGVKCSNR 1
Brapa10T002529.1 ( 101) GISKGFGFVRFGDVNERIKAVTEMHGVKCSNR 1
Brapa10T002046.1 ( 196) GRTKGYGFVRFGDESEQMRAMGEMNGQYCSSR 1
Brapa10T002528.1 ( 101) GISKGFGFVRFGDVNERIKAMTEMHGVKFSNR 1
Brapa10T001273.1 ( 153) GRSKGYGFVKFAEESERNRAMAEMNGLYCSTR 1
Brapa06T000389.1 ( 247) GKSKGFGFVNFESSEDAAKAVEALNGKTFDDK 1
Brapa10T002529.1 ( 13) GLSEGYGFVEFLSHDMADKVLKKFNGTYMPNT 1
Brapa10T002528.1 ( 13) GLSEGYGFVEFLSHDMADKVLKKFNGTYMPNT 1
Brapa07T000526.1 ( 237) GKSKGFGFVNFDNADDAAKAVGTLNGKTFDDK 1
Brapa10T002530.1 ( 13) GVSEGYGFVEFLSHDMADKVLKKFNGTYMPNT 1
Brapa05T002604.1 ( 148) GRSQGFGFVQYENEESALKAIGYLNGMLLNDE 1
Brapa08T000116.1 ( 184) GRSRGFGFVSFRNQQDAQTAINEMNGKWISSR 1
Brapa03T004326.1 ( 244) GKSKGFGFVNFEDAEDAAKAVEGLNGKTFGGD 1
Brapa03T005403.1 ( 111) GLTEGYGFIEFVSHAAAERILQTYNGAQMPNC 1
Brapa09T006375.1 ( 369) GASKCFGFVSYDSQAAAQKAINMMNGCHLGGK 1
Brapa03T000892.1 ( 61) GQPEGYGFIEFVSHAAAERTLQTYNGTLMPGT 1
Brapa10T002952.1 ( 363) GVSKCFGFISYDSQEAAQNAINTMNGHQLSGK 1
Brapa08T002004.1 ( 109) GYSEGYGFIEFVSHAAAERILQTYNGALMPSS 1
Brapa10T002046.1 ( 102) GMCEGYGFVEFANHAAAERVLQTYNGTQMPNS 1
Brapa09T001186.1 ( 246) GKSRCFGFVNFEDAGDAARAVEGLNGKKFDDD 1
Brapa01T001743.3 ( 111) GYSEGYGFIEFVSHAAAEGILQTYNGAQMPGC 1
Brapa10T001273.1 ( 60) GQPEGYGFIEFISHAAAERTLQTYNGTPMPGT 1
Brapa01T001525.1 ( 202) DQSRGFGFVTMSTVEEAETAVEKFNRYDLNGR 1
Brapa08T002074.1 ( 155) DQSRGFGFVTMSTVEEAETAVEKFNRYDLNGR 1
Brapa05T002855.1 ( 237) GRSRGFGFVNFCHPENAKKAVESLNGKPHGTK 1
Brapa03T005256.1 ( 165) DQSRGFGFVTMSTVEEAETAVEKFNRYNLNGR 1
Brapa03T004647.1 ( 246) GRSRGFGFVSFESEGELQSALSAMNGVEVEGR 1
Brapa04T000745.1 ( 242) GRSRGFGFVSFESAQDLQSAMSAMNGVEVEGR 1
Brapa09T001186.1 ( 68) NASLGYGYVNYCNIDDAEKAIKKLNFTHLNGK 1
Brapa03T004326.1 ( 64) RRSLGYGYVNFTTPQDAARAIQELNYIPLNGK 1
Brapa04T002685.1 ( 227) GRASGYGFVSFPSREEAEDAISKLDGKELMGR 1
//
--------------------------------------------------------------------------------
--------------------------------------------------------------------------------
	Motif GRSKGYGFVQFESEEEAZKAIEKLNGMLLNDK MEME-3 position-specific scoring matrix
--------------------------------------------------------------------------------
log-odds matrix: alength= 20 w= 32 n= 45774 bayes= 10.9706 E= 1.2e-632
-300 -308 -36 -435 -547 317 -382 -459 -398 -530 -482 -145 -522 -486 -199 -381 -412 -496 -354 -499
-78 -254 -484 -409 -387 -537 -328 94 116 1 -28 -402 -532 225 247 -425 -303 -56 -320 16
-155 96 -418 -479 -442 -451 -371 -369 -373 -414 -384 -265 -117 -439 -400 313 101 -456 -341 -427
-507 -476 -585 140 -700 -630 -345 -506 325 -67 -501 -445 -634 -108 186 -212 -440 -562 -465 -556
-488 282 -572 -652 -730 324 -581 -661 -614 -711 -688 -545 -694 -687 -636 -573 -588 -686 -541 -693
-730 -486 -771 -787 297 -811 11 -543 -711 -514 -577 -626 -782 -656 -684 -717 -653 -637 -200 419
-720 -627 -745 -838 -856 334 -719 -839 -796 -839 -879 -742 -812 -847 -800 -790 -776 -881 -660 -827
-566 -336 -650 -660 443 -711 -379 -383 -625 -341 -433 -585 -651 -623 -638 -587 -563 -494 -190 39
-533 -362 -819 -803 -569 -857 -814 198 -780 -371 -447 -771 -821 -842 -853 -787 -493 368 -691 -705
-344 -376 -331 140 -522 -487 -269 -406 -6 -415 -402 150 -487 215 166 55 42 -450 -390 -440
-727 -483 -771 -787 408 -811 -359 -532 -711 -500 114 -627 -781 -656 -685 -717 -652 -631 -201 257
65 219 54 206 -406 71 -222 -56 -191 -10 -305 -257 -158 -235 -121 -53 -76 18 -313 -361
-294 -335 228 -113 -468 -430 15 -68 64 -383 -367 130 -438 -254 -298 168 135 -164 -360 -397
14 -312 -265 247 -438 -428 304 -66 -71 -349 -332 -249 -17 31 -117 -165 -232 91 -330 -371
87 -530 141 252 -697 -129 -379 -576 -379 -591 -589 41 -564 25 -513 92 -416 -597 -591 -591
122 -507 174 237 -647 -530 -372 -509 -333 -525 109 -103 -533 -323 -458 74 39 -533 -537 -561
324 -351 -634 -528 -669 -554 -423 -524 -251 -67 -533 -501 -629 25 156 -463 -423 -538 -504 -600
42 -309 19 187 -435 -424 -212 147 34 -146 -41 -12 -410 221 -264 -17 -228 -375 -327 -367
11 -378 -112 -299 -527 -216 -271 -420 267 -430 -418 -88 -491 -290 239 -56 111 -464 -402 -446
343 -216 -632 -607 -523 -499 -573 94 -588 -380 -418 -587 -669 -621 -619 -394 -20 33 -487 -600
-536 -368 -813 -775 -455 -818 -685 320 -737 213 255 -737 -780 -733 -768 -735 -17 173 -513 -607
-69 -328 21 199 -457 -78 -228 -355 65 -368 -351 38 -427 138 -285 34 173 -396 -348 -387
14 -308 -265 207 -435 -131 -212 -333 245 -346 -41 -245 -410 -16 -262 -164 172 -375 -326 -79
-671 -473 -885 -852 148 -887 -531 -274 -797 273 364 -766 -808 -699 -764 -823 -619 -457 -341 178
-413 -246 -160 -445 -431 -444 80 -295 -344 -412 -396 423 -466 -342 -412 -265 -266 -426 -269 -401
-306 -312 -364 -442 -164 317 -383 -462 -404 -529 -485 -334 -528 -492 -58 -388 -418 -500 -343 -130
87 135 -498 -440 -314 -515 2 -8 163 -33 280 -416 -508 -38 -153 -403 157 87 -267 72
-259 -303 -30 3 -115 -421 100 -65 93 206 -324 -86 22 66 -261 -288 45 -369 148 203
-504 474 -761 -699 145 -732 0 -29 -648 258 288 -657 -699 -617 -654 -637 -459 -61 -385 -499
-496 -473 31 -10 -679 -69 -340 -658 -422 -670 -46 283 147 -453 -536 157 -405 -699 -583 -563
-501 -472 256 -415 -686 146 -342 -674 -431 -686 -712 223 -593 -463 -546 39 42 -714 -591 -567
-459 227 -42 -153 -643 -577 -326 -484 280 -482 -480 -383 -590 -321 260 -117 111 -536 -450 -524
--------------------------------------------------------------------------------
--------------------------------------------------------------------------------
	Motif GRSKGYGFVQFESEEEAZKAIEKLNGMLLNDK MEME-3 position-specific probability matrix
--------------------------------------------------------------------------------
letter-probability matrix: alength= 20 w= 32 nsites= 50 E= 1.2e-632
0.000000 0.000000 0.060000 0.000000 0.000000 0.900000 0.000000 0.000000 0.000000 0.000000 0.000000 0.020000 0.000000 0.000000 0.020000 0.000000 0.000000 0.000000 0.000000 0.000000
0.040000 0.000000 0.000000 0.000000 0.000000 0.000000 0.000000 0.060000 0.120000 0.060000 0.020000 0.000000 0.000000 0.260000 0.360000 0.000000 0.000000 0.040000 0.000000 0.040000
0.020000 0.020000 0.000000 0.000000 0.000000 0.000000 0.000000 0.000000 0.000000 0.000000 0.000000 0.000000 0.040000 0.000000 0.000000 0.860000 0.060000 0.000000 0.000000 0.000000
0.000000 0.000000 0.000000 0.180000 0.000000 0.000000 0.000000 0.000000 0.520000 0.040000 0.000000 0.000000 0.000000 0.020000 0.220000 0.020000 0.000000 0.000000 0.000000 0.000000
0.000000 0.060000 0.000000 0.000000 0.000000 0.940000 0.000000 0.000000 0.000000 0.000000 0.000000 0.000000 0.000000 0.000000 0.000000 0.000000 0.000000 0.000000 0.000000 0.000000
0.000000 0.000000 0.000000 0.000000 0.340000 0.000000 0.020000 0.000000 0.000000 0.000000 0.000000 0.000000 0.000000 0.000000 0.000000 0.000000 0.000000 0.000000 0.000000 0.640000
0.000000 0.000000 0.000000 0.000000 0.000000 1.000000 0.000000 0.000000 0.000000 0.000000 0.000000 0.000000 0.000000 0.000000 0.000000 0.000000 0.000000 0.000000 0.000000 0.000000
0.000000 0.000000 0.000000 0.000000 0.960000 0.000000 0.000000 0.000000 0.000000 0.000000 0.000000 0.000000 0.000000 0.000000 0.000000 0.000000 0.000000 0.000000 0.000000 0.040000
0.000000 0.000000 0.000000 0.000000 0.000000 0.000000 0.000000 0.120000 0.000000 0.000000 0.000000 0.000000 0.000000 0.000000 0.000000 0.000000 0.000000 0.880000 0.000000 0.000000
0.000000 0.000000 0.000000 0.180000 0.000000 0.000000 0.000000 0.000000 0.040000 0.000000 0.000000 0.140000 0.000000 0.240000 0.200000 0.140000 0.060000 0.000000 0.000000 0.000000
0.000000 0.000000 0.000000 0.000000 0.740000 0.000000 0.000000 0.000000 0.000000 0.000000 0.060000 0.000000 0.000000 0.000000 0.000000 0.000000 0.000000 0.000000 0.000000 0.200000
0.120000 0.040000 0.080000 0.300000 0.000000 0.180000 0.000000 0.020000 0.000000 0.060000 0.000000 0.000000 0.020000 0.000000 0.020000 0.060000 0.020000 0.080000 0.000000 0.000000
0.000000 0.000000 0.280000 0.020000 0.000000 0.000000 0.020000 0.020000 0.080000 0.000000 0.000000 0.120000 0.000000 0.000000 0.000000 0.320000 0.120000 0.020000 0.000000 0.000000
0.080000 0.000000 0.000000 0.400000 0.000000 0.000000 0.180000 0.020000 0.020000 0.000000 0.000000 0.000000 0.060000 0.060000 0.020000 0.020000 0.000000 0.140000 0.000000 0.000000
0.140000 0.000000 0.140000 0.380000 0.000000 0.040000 0.000000 0.000000 0.000000 0.000000 0.000000 0.060000 0.000000 0.060000 0.000000 0.180000 0.000000 0.000000 0.000000 0.000000
0.180000 0.000000 0.180000 0.340000 0.000000 0.000000 0.000000 0.000000 0.000000 0.000000 0.060000 0.020000 0.000000 0.000000 0.000000 0.160000 0.060000 0.000000 0.000000 0.000000
0.720000 0.000000 0.000000 0.000000 0.000000 0.000000 0.000000 0.000000 0.000000 0.040000 0.000000 0.000000 0.000000 0.060000 0.180000 0.000000 0.000000 0.000000 0.000000 0.000000
0.100000 0.000000 0.060000 0.260000 0.000000 0.000000 0.000000 0.100000 0.060000 0.020000 0.020000 0.040000 0.000000 0.260000 0.000000 0.080000 0.000000 0.000000 0.000000 0.000000
0.080000 0.000000 0.020000 0.000000 0.000000 0.020000 0.000000 0.000000 0.360000 0.000000 0.000000 0.020000 0.000000 0.000000 0.340000 0.060000 0.100000 0.000000 0.000000 0.000000
0.820000 0.000000 0.000000 0.000000 0.000000 0.000000 0.000000 0.060000 0.000000 0.000000 0.000000 0.000000 0.000000 0.000000 0.000000 0.000000 0.040000 0.080000 0.000000 0.000000
0.000000 0.000000 0.000000 0.000000 0.000000 0.000000 0.000000 0.300000 0.000000 0.280000 0.160000 0.000000 0.000000 0.000000 0.000000 0.000000 0.040000 0.220000 0.000000 0.000000
0.040000 0.000000 0.060000 0.280000 0.000000 0.060000 0.000000 0.000000 0.080000 0.000000 0.000000 0.060000 0.000000 0.140000 0.000000 0.120000 0.160000 0.000000 0.000000 0.000000
0.080000 0.000000 0.000000 0.300000 0.000000 0.040000 0.000000 0.000000 0.320000 0.000000 0.020000 0.000000 0.000000 0.040000 0.000000 0.020000 0.160000 0.000000 0.000000 0.020000
0.000000 0.000000 0.000000 0.000000 0.120000 0.000000 0.000000 0.000000 0.000000 0.420000 0.340000 0.000000 0.000000 0.000000 0.000000 0.000000 0.000000 0.000000 0.000000 0.120000
0.000000 0.000000 0.020000 0.000000 0.000000 0.000000 0.060000 0.000000 0.000000 0.000000 0.000000 0.920000 0.000000 0.000000 0.000000 0.000000 0.000000 0.000000 0.000000 0.000000
0.000000 0.000000 0.000000 0.000000 0.020000 0.900000 0.000000 0.000000 0.000000 0.000000 0.000000 0.000000 0.000000 0.000000 0.060000 0.000000 0.000000 0.000000 0.000000 0.020000
0.140000 0.020000 0.000000 0.000000 0.000000 0.000000 0.020000 0.020000 0.180000 0.040000 0.200000 0.000000 0.000000 0.040000 0.020000 0.000000 0.140000 0.120000 0.000000 0.060000
0.000000 0.000000 0.040000 0.060000 0.020000 0.000000 0.040000 0.020000 0.100000 0.300000 0.000000 0.020000 0.080000 0.080000 0.000000 0.000000 0.060000 0.000000 0.020000 0.160000
0.000000 0.220000 0.000000 0.000000 0.120000 0.000000 0.020000 0.020000 0.000000 0.380000 0.200000 0.000000 0.000000 0.000000 0.000000 0.000000 0.000000 0.040000 0.000000 0.000000
0.000000 0.000000 0.060000 0.060000 0.000000 0.060000 0.000000 0.000000 0.000000 0.000000 0.020000 0.340000 0.180000 0.000000 0.000000 0.280000 0.000000 0.000000 0.000000 0.000000
0.000000 0.000000 0.320000 0.000000 0.000000 0.280000 0.000000 0.000000 0.000000 0.000000 0.000000 0.220000 0.000000 0.000000 0.000000 0.120000 0.060000 0.000000 0.000000 0.000000
0.000000 0.040000 0.040000 0.020000 0.000000 0.000000 0.000000 0.000000 0.380000 0.000000 0.000000 0.000000 0.000000 0.000000 0.380000 0.040000 0.100000 0.000000 0.000000 0.000000
--------------------------------------------------------------------------------
--------------------------------------------------------------------------------
	Motif GRSKGYGFVQFESEEEAZKAIEKLNGMLLNDK MEME-3 regular expression
--------------------------------------------------------------------------------
G[RQ]S[KR]G[YF]GFV[QR][FY]E[SD]EEEA[EQ][KR]A[ILV]E[KE][LM]NGML[LCM][NS][DGN][KR]
--------------------------------------------------------------------------------
Time 726.40 secs.
********************************************************************************
********************************************************************************
MOTIF LFVGNLPYSVTEEDLRELFEEFGPVEDVVVMKDKETGRSRGFGFVTFASEEDADAAJ MEME-4	width = 57 sites = 46 llr = 3426 E-value = 4.2e-783
********************************************************************************
--------------------------------------------------------------------------------
	Motif LFVGNLPYSVTEEDLRELFEEFGPVEDVVVMKDKETGRSRGFGFVTFASEEDADAAJ MEME-4 Description
--------------------------------------------------------------------------------
Simplified A ::1:::1:12::1:::2::11111:::2::1::::::1::::3:1::2:1:26:26:
pos.-specific C :::::::::::::::::1:::::::::1:::::::::::::11:1:1::::::::11
probability D ::::1:::2:2:23::1:::1:::::3:::::6:1::::::::::::21:23:3:::
matrix E :::::::::::532:23::32::2:21:1:::::2::1:1:::::2::1241:31::
F :5:::::2::::::1::18::3:::::11::::::::::::5:8::7::::::::::
G :::73:::::::::::::::::8:::1:::::::1:4:::9:6::::::::::::::
H ::::::::1::::::::1::11:::::::::::1::::1::::::::::::::::::
I 2:2::3:::1::::1::::::1::2::::221::1:::::::::2:::::::::1:5
K :::::::11::1:::11::111:2::::2::3:3::11:3:::::1:1:1:::12::
L 4::::7:::1::::61:41:::::1111:3:1:::::1:1::::1:::::::::113
M :::::::::2:::1:::::::::::::::13:::::::::::::::2:::::::::1
N ::::4::::::1::::::::::::::1:1:::2:1::1:::::::::::::::11::
P ::::::62::::::::::::1::2::::::2::2::::2::::::::::1:::::::
Q ::::1:::1::::3::1::11:::::::1::::11:11:::::::::1:::::1:::
R :::1:::2:::::::3::::1::::1::1::2:3::23:51::::::1:11:::2::
S :::1::1:2:212::::::31::::13:::1::::21:51:::::1:1511211:::
T :::::::11:5::::11:::11:1:1:::::1:::7:::::::::3::2:::1::::
V 4:7::::::4::::2:::1:::::62:6242:1:1:::::::::7::::1:13::31
W :1::::::1::::::::::::::::::::::::::::::::::::::::::::::::
Y :3:::::21::::::1:2:::1::::::1::1::1::::::3:1::1::::::::::
bits 7.3
6.6
5.8
5.1
Relative 4.4
Entropy 3.6 * * *
(107.4 bits) 2.9 *** * * * * * ** ** * *
2.2 *** *** ** * * * * * ** * * ******* * * **
1.5 ******** *** ******* ** * ** ***** ************ * **** **
0.7 *********************************************************
0.0 ---------------------------------------------------------
Multilevel LFVGNLPXXVTEEDLRELFEEFGPVXDVXVMKDKXTGRSRGFGFVTFXSEEDADXAI
consensus VYI GI S Q A S S L RNR S K YA VE VL
sequence I I
--------------------------------------------------------------------------------
--------------------------------------------------------------------------------
	Motif LFVGNLPYSVTEEDLRELFEEFGPVEDVVVMKDKETGRSRGFGFVTFASEEDADAAJ MEME-4 sites sorted by position p-value
--------------------------------------------------------------------------------
Sequence name Start P-value Site
------------- ----- --------- ---------------------------------------------------------
Brapa01T004184.1 110 5.13e-41 PGGPGARTRK IFVGGLPSSVTESDFKTYFEQFGTPTDVVVMYDHNTQRPRGFGFITYDSEEAVEKVL LKTFHELNGK
Brapa03T001755.1 112 8.43e-39 DSGASVRTKK IFVGGLPPALTSDEFRAYFETYGPVSDAVIMIDQATQRPRGFGFVSFDSEDSVDLVL HKTFHDMNGK
Brapa05T001147.1 112 8.43e-39 DSGANVRTKK IFVGGLPPALTSDEFRAYFETYGPVSDAVIMIDQATQRPRGFGFVSFDSEDSVDLVL HKSYHDLSGK
Brapa04T002576.1 106 9.57e-39 GSFDNVRTKK IFVGGLPPALTSDEFRAYFETYGPVSDAVIMIDQTTQRPRGFGFVSFDSEDSVDLVL HKTFHDLNGK
Brapa09T005455.1 27 2.32e-38 HSAERNQEAT VYVGQLDPQLSEELLWELFVQAGPVVNVYVPKDRVTGLHLGYGFIEFRSEEDADYAI KILNMIKIHG
Brapa04T000762.1 82 4.89e-38 LDPNAESSRR VYIGNIPRTVTNEQLTKLVEEHGAVEQVQVMHDKYSGRSRRFGFATMKTVEDANAVI EKLNGTTIEG
Brapa09T004359.1 109 7.08e-38 GSPGPATSKK IFVGGLASSVTEAEFKMYFAQFGTITDVVVMYDHRTQRPRGFGFVSFESEEAVDRVL QRTFHELNGK
Brapa08T002098.1 293 1.02e-37 RSEIENPGNT LYVTGLSTKVTEKDLEAHFSKQGKVASCVLMLDPHTRESRGYAFVTMDSLRDAERCI KYLNKTLLDG
Brapa02T002842.1 20 1.47e-37 EGGEEEESVK VFVGQIPKHMSESQLLTLFQEFAVVDEVNIIKDKITRASRGCCFVICPSREEADKLV NACHNKKTLP
Brapa07T000223.1 27 1.66e-37 HSAERNQEAT VYVGGLEPQLSEELLWELFVQAGPLVNVYVPKDRVTGLHLGYGFIEFRSEEDADYAI KVLNMIKIHG
Brapa09T006375.1 17 1.87e-37 EKQNEEESVK VFVGQIPRHMSESQLLALFQEFAVVDEVNIIKDKITRASRGCCFVQCPSREEADKLV NSCHNKKTLP
Brapa09T002286.1 74 6.93e-37 SDPNAESSRR VYIGNIPRTVDNEQLSKLVEEHGAAENVQVMYDKYSGRSRRFGFATMKSVEDANAVI DKLNGTTIEG
Brapa09T002287.1 74 6.93e-37 SDPNAESSRR VYIGNIPRTVDNEQLSKLVEEHGAAENVQVMYDKYSGRSRRFGFATMKSVEDANAVI DKLNGTTIEG
Brapa09T002286.1 177 9.85e-37 DSAFVDSPYK VYVGNLAKTVTKQMLENLFSEKGKVVSAKVSRVPGTSKSSGFGFVTFSTEEDVEAAI LALNNSLLEG
Brapa09T002287.1 177 9.85e-37 DSAFVDSPYK VYVGNLAKTVTKQMLENLFSEKGKVVSAKVSRVPGTSKSSGFGFVTFSTEEDVEAAI LALNNSLLEG
Brapa04T000762.1 186 1.57e-36 ESAFVDSPYK VYVGNLAKSVTKEMLETLFSEKGKVLSAKVSRVPGTSKSTGFGFVTFSSDEDVEAAI VALNNSLLEG
Brapa03T002997.1 96 2.22e-36 LLSLPPHGSE VFIGGLPRDVGEEDLRDLCEPIGAIFEVRLMKDRDSGESKGYAFVGFKTKDVAQKAI EKLHSKEFKG
Brapa06T000372.1 172 3.92e-36 GGSGGDDVKT LWVGDLLHWMDETYLHTCFSHTNEVSSVKVIRNKQTSQSEGYGFVEFLSRSAAEEVL QSYSGVTMPN
Brapa08T000344.1 100 6.17e-36 GGSGGDDVKT LWVGDLLHWMDETYLHTCFSHTNEVSSVKVIRNKQTNQSEGYGFVEFLSRSAAEEVL QSYSGVTMPN
Brapa10T002952.1 11 1.08e-35 MAEENEERVK LFVGQVPKHMTEDQLLALFQDFSIVHEVNIIKDKITRASRGCCFLICSSREEADKVV NGCHNKKTLP
Brapa01T002880.1 156 1.51e-35 STGGLEGPDR IFVGGLPYYFTEEQIRELLESFGPLRGFNLVKDRETGNSKGYAFCVFQDPSVTDIAC AALNGIKMGD
Brapa08T002098.1 73 1.51e-35 RSEIENPGTT LYVTGLSTRVTEKDLEAYFSKEGKVASCVLVLEPRTRESRGFAFVTMDSVKDAERCI KYLNHSVLEG
Brapa09T004954.1 171 1.33e-34 STGGLEGPDR LFVGGIPYYLTEDQIRELLESFGPLRGFNLVKDRETGNSMGYAFCVFQDPSVTDIAC AALNGIKMGN
Brapa04T001727.1 299 1.80e-33 GEGSKAQKWK LIIRNLPFKAKPSEIKDVFSAIGFVWDVFVPKNLETGLPKGFAFVKFTCKRDAENAI QKFNGHVFSK
Brapa09T001064.1 282 2.44e-33 GEGSKAQKWK LIIRNLPFKAKPSEIKEVFSAVGFVWDVFVPKNIETGLPKGFAFVKFTCKRDAENAI QKFNGHMFSK
Brapa09T000505.1 62 2.98e-33 QPMTADEIRT LWIGDLQFWMDENFLYSCFAHTGEVLSVKVIRNKQTSQVEGYGFIEFVSHAAAERAL QTYNNTPIPG
Brapa01T001082.1 1271 3.30e-33 DSDDVLQTGR LFVRNLPYTATEEDLMEHFSPFGEISEVHLVLDRETKRSKGVAYILYQVPEHAARAM EVLDNDFFQG
Brapa09T001064.1 23 8.93e-33 EEKSQHSAAT VCVSGLPYSFTNAQLEEAFSDVGPVRLCFMVTNKGSNEHRGFAFVKFALPEDANRAI ELKNGSTVGG
Brapa10T000577.2 278 2.89e-32 SGPSGPVDRK LYVGNLHYNMTELQLRQIFEQFGPIELVQMPYDLVSGQCKGYGFIQFAQFEHSKAAQ TALNGQLEIA
Brapa10T003063.1 111 6.23e-32 VVMKKPRPCE LYVCNIPRSYDIAQLLEMFQPFGTVISVEVSRNPQTGESRGSGFVTMGSINSAKNAI ASLDMKEVGG
Brapa03T006112.1 93 1.61e-31 MRQPAKKVTR IFVARIPPSVSESDFRRHFEKYGEITDLYMPKDHNSKQHRGIGFITFATSDSVEDLM EDTHDLGGTT
Brapa09T001064.1 513 1.94e-31 TQENDDFKRT VFISNIPFDVSKEEVTQRFAAFGHVESLFLVLHPVTKRPKGTAFLKFKTADASDAAI SAASTAAGVG
Brapa03T006112.1 5 2.34e-31 MERK LVVLGIPWEIDSDGLRDYMSKFGDLEDCIVMKDRSTGRSRGFGYVTFASSQDAKEAL KGEHFLGNRI
Brapa06T000422.1 268 4.90e-31 STPATGGTKT LFVGNLPFQVERSDVEEFFKEAGQVVDVRFATNRDDGSFKGFGHVEFASAGEAQKAL EFHGRPLLGR
Brapa04T001727.1 527 5.89e-31 TQEDDDFKRT VFISNIPFDVSKEEVTQRFAVFGQVESLFLVLHPVTKRPKGTAFLKFKTADASDAAI SAASTASGVG
Brapa09T002248.1 86 7.76e-31 LLALPPHGSE VYLGGIPTDASEGDLKAFCESIGEVTEVRIMREKESGDGKGYAFVTFRNKDLASEAI DTLNNTEFKG
Brapa10T000577.2 176 9.31e-31 EADPERDQRT VFAYQMPLKATERDVYEFFSKAGKVRDVRLIMDRNSRRSKGVGYVEFYDVMSVPMAI AMSGHLFLGQ
Brapa08T000410.1 334 1.60e-30 ATPATGGPKT LFAGNLSFQIERSDVETFFKEAGEVVDVRFATNKDDGSFRGFGHVEFASSEDAQKAL ELNGRALLGR
Brapa07T000408.1 188 2.75e-30 EADPERDQRT VFAYQIALRATERDVYEFFSRAGKVRDVRIIMDRISRRSRGIGYVEFYETMSVPMAI ALSGQPLLGQ
Brapa09T005453.1 347 3.00e-30 GAGALEGPDR LFVGGLPYYIPESQIRELLESLGALKGFDLVRDRETGNSKGYAFCAYQDPAVTDIAC AALNGITMGD
Brapa05T002855.1 23 1.13e-28 GNIQSSSLAS LYVGDLSPDVTEADLTAKFSLTVPVVSAHLCRDSVTAKSLRYAYVNFDSAITASNAM ACLNHTDLKG
Brapa09T004893.1 83 2.83e-28 DSPPATINTK LYFGNLPYNVDSATLAQIIQDFANPELVEVLYNRDTGQSRGFAFVTMSNVEDCNVII ENLDGTEYLG
Brapa03T006112.1 241 3.33e-28 AEPTRGIGNK IFVGRLPQEASVDDLRDYFGRFGRIQDAYIPKDPKRSGHRGFGFVTFAENGVADRVA RRSHEICGQE
Brapa06T000372.1 267 5.91e-28 ASENGGPDLS IFVGDLAPDVTDATLLETFAGYQSVKGAKVVIDSNTGRSKGYGFVRFGDENERSRAL TEMNGAFCSS
Brapa09T002248.1 261 1.41e-26 GDSSAAQVKA LYIKNLPRDITQERLKALFEHHGKILKVVIPPAKPGKEDSRYGFVHYAERTSVMKAL KNTERYEIDG
Brapa05T000464.2 367 1.01e-25 EDEMMAQVKT IFIDGLSTSWSEEHVRDLLKRYGKLEKIELARNMPSARRKDFGFVTFDTHEAAVTCA KSINNSELGE
--------------------------------------------------------------------------------
--------------------------------------------------------------------------------
	Motif LFVGNLPYSVTEEDLRELFEEFGPVEDVVVMKDKETGRSRGFGFVTFASEEDADAAJ MEME-4 block diagrams
--------------------------------------------------------------------------------
SEQUENCE NAME POSITION P-VALUE MOTIF DIAGRAM
------------- ---------------- -------------
Brapa01T004184.1 5.1e-41 109_[4]_316
Brapa03T001755.1 8.4e-39 111_[4]_238
Brapa05T001147.1 8.4e-39 111_[4]_231
Brapa04T002576.1 9.6e-39 105_[4]_205
Brapa09T005455.1 2.3e-38 26_[4]_298
Brapa04T000762.1 4.9e-38 81_[4]_47_[4]_18
Brapa09T004359.1 7.1e-38 108_[4]_262
Brapa08T002098.1 1e-37 72_[4]_163_[4]_203
Brapa02T002842.1 1.5e-37 19_[4]_364
Brapa07T000223.1 1.7e-37 26_[4]_284
Brapa09T006375.1 1.9e-37 16_[4]_346
Brapa09T002286.1 6.9e-37 73_[4]_46_[4]_18
Brapa09T002287.1 6.9e-37 73_[4]_46_[4]_18
Brapa03T002997.1 2.2e-36 95_[4]_317
Brapa06T000372.1 3.9e-36 171_[4]_38_[4]_174
Brapa08T000344.1 6.2e-36 99_[4]_268
Brapa10T002952.1 1.1e-35 10_[4]_349
Brapa01T002880.1 1.5e-35 155_[4]_156
Brapa09T004954.1 1.3e-34 170_[4]_157
Brapa04T001727.1 1.8e-33 298_[4]_171_[4]_367
Brapa09T001064.1 2.4e-33 22_[4]_202_[4]_174_[4]_402
Brapa09T000505.1 3e-33 61_[4]_276
Brapa01T001082.1 3.3e-33 1270_[4]_452
Brapa10T000577.2 9.3e-31 175_[4]_45_[4]_204
Brapa10T003063.1 6.2e-32 110_[4]_127
Brapa03T006112.1 1.6e-31 4_[4]_31_[4]_91_[4]_84
Brapa06T000422.1 4.9e-31 267_[4]_187
Brapa09T002248.1 7.8e-31 85_[4]_118_[4]_145
Brapa08T000410.1 1.6e-30 333_[4]_200
Brapa07T000408.1 2.7e-30 187_[4]_315
Brapa09T005453.1 3e-30 346_[4]_159
Brapa05T002855.1 1.1e-28 22_[4]_491
Brapa09T004893.1 2.8e-28 82_[4]_115
Brapa05T000464.2 1e-25 366_[4]_379
--------------------------------------------------------------------------------
--------------------------------------------------------------------------------
	Motif LFVGNLPYSVTEEDLRELFEEFGPVEDVVVMKDKETGRSRGFGFVTFASEEDADAAJ MEME-4 in BLOCKS format
--------------------------------------------------------------------------------
BL MOTIF LFVGNLPYSVTEEDLRELFEEFGPVEDVVVMKDKETGRSRGFGFVTFASEEDADAAJ width=57 seqs=46
Brapa01T004184.1 ( 110) IFVGGLPSSVTESDFKTYFEQFGTPTDVVVMYDHNTQRPRGFGFITYDSEEAVEKVL 1
Brapa03T001755.1 ( 112) IFVGGLPPALTSDEFRAYFETYGPVSDAVIMIDQATQRPRGFGFVSFDSEDSVDLVL 1
Brapa05T001147.1 ( 112) IFVGGLPPALTSDEFRAYFETYGPVSDAVIMIDQATQRPRGFGFVSFDSEDSVDLVL 1
Brapa04T002576.1 ( 106) IFVGGLPPALTSDEFRAYFETYGPVSDAVIMIDQTTQRPRGFGFVSFDSEDSVDLVL 1
Brapa09T005455.1 ( 27) VYVGQLDPQLSEELLWELFVQAGPVVNVYVPKDRVTGLHLGYGFIEFRSEEDADYAI 1
Brapa04T000762.1 ( 82) VYIGNIPRTVTNEQLTKLVEEHGAVEQVQVMHDKYSGRSRRFGFATMKTVEDANAVI 1
Brapa09T004359.1 ( 109) IFVGGLASSVTEAEFKMYFAQFGTITDVVVMYDHRTQRPRGFGFVSFESEEAVDRVL 1
Brapa08T002098.1 ( 293) LYVTGLSTKVTEKDLEAHFSKQGKVASCVLMLDPHTRESRGYAFVTMDSLRDAERCI 1
Brapa02T002842.1 ( 20) VFVGQIPKHMSESQLLTLFQEFAVVDEVNIIKDKITRASRGCCFVICPSREEADKLV 1
Brapa07T000223.1 ( 27) VYVGGLEPQLSEELLWELFVQAGPLVNVYVPKDRVTGLHLGYGFIEFRSEEDADYAI 1
Brapa09T006375.1 ( 17) VFVGQIPRHMSESQLLALFQEFAVVDEVNIIKDKITRASRGCCFVQCPSREEADKLV 1
Brapa09T002286.1 ( 74) VYIGNIPRTVDNEQLSKLVEEHGAAENVQVMYDKYSGRSRRFGFATMKSVEDANAVI 1
Brapa09T002287.1 ( 74) VYIGNIPRTVDNEQLSKLVEEHGAAENVQVMYDKYSGRSRRFGFATMKSVEDANAVI 1
Brapa09T002286.1 ( 177) VYVGNLAKTVTKQMLENLFSEKGKVVSAKVSRVPGTSKSSGFGFVTFSTEEDVEAAI 1
Brapa09T002287.1 ( 177) VYVGNLAKTVTKQMLENLFSEKGKVVSAKVSRVPGTSKSSGFGFVTFSTEEDVEAAI 1
Brapa04T000762.1 ( 186) VYVGNLAKSVTKEMLETLFSEKGKVLSAKVSRVPGTSKSTGFGFVTFSSDEDVEAAI 1
Brapa03T002997.1 ( 96) VFIGGLPRDVGEEDLRDLCEPIGAIFEVRLMKDRDSGESKGYAFVGFKTKDVAQKAI 1
Brapa06T000372.1 ( 172) LWVGDLLHWMDETYLHTCFSHTNEVSSVKVIRNKQTSQSEGYGFVEFLSRSAAEEVL 1
Brapa08T000344.1 ( 100) LWVGDLLHWMDETYLHTCFSHTNEVSSVKVIRNKQTNQSEGYGFVEFLSRSAAEEVL 1
Brapa10T002952.1 ( 11) LFVGQVPKHMTEDQLLALFQDFSIVHEVNIIKDKITRASRGCCFLICSSREEADKVV 1
Brapa01T002880.1 ( 156) IFVGGLPYYFTEEQIRELLESFGPLRGFNLVKDRETGNSKGYAFCVFQDPSVTDIAC 1
Brapa08T002098.1 ( 73) LYVTGLSTRVTEKDLEAYFSKEGKVASCVLVLEPRTRESRGFAFVTMDSVKDAERCI 1
Brapa09T004954.1 ( 171) LFVGGIPYYLTEDQIRELLESFGPLRGFNLVKDRETGNSMGYAFCVFQDPSVTDIAC 1
Brapa04T001727.1 ( 299) LIIRNLPFKAKPSEIKDVFSAIGFVWDVFVPKNLETGLPKGFAFVKFTCKRDAENAI 1
Brapa09T001064.1 ( 282) LIIRNLPFKAKPSEIKEVFSAVGFVWDVFVPKNIETGLPKGFAFVKFTCKRDAENAI 1
Brapa09T000505.1 ( 62) LWIGDLQFWMDENFLYSCFAHTGEVLSVKVIRNKQTSQVEGYGFIEFVSHAAAERAL 1
Brapa01T001082.1 ( 1271) LFVRNLPYTATEEDLMEHFSPFGEISEVHLVLDRETKRSKGVAYILYQVPEHAARAM 1
Brapa09T001064.1 ( 23) VCVSGLPYSFTNAQLEEAFSDVGPVRLCFMVTNKGSNEHRGFAFVKFALPEDANRAI 1
Brapa10T000577.2 ( 278) LYVGNLHYNMTELQLRQIFEQFGPIELVQMPYDLVSGQCKGYGFIQFAQFEHSKAAQ 1
Brapa10T003063.1 ( 111) LYVCNIPRSYDIAQLLEMFQPFGTVISVEVSRNPQTGESRGSGFVTMGSINSAKNAI 1
Brapa03T006112.1 ( 93) IFVARIPPSVSESDFRRHFEKYGEITDLYMPKDHNSKQHRGIGFITFATSDSVEDLM 1
Brapa09T001064.1 ( 513) VFISNIPFDVSKEEVTQRFAAFGHVESLFLVLHPVTKRPKGTAFLKFKTADASDAAI 1
Brapa03T006112.1 ( 5) LVVLGIPWEIDSDGLRDYMSKFGDLEDCIVMKDRSTGRSRGFGYVTFASSQDAKEAL 1
Brapa06T000422.1 ( 268) LFVGNLPFQVERSDVEEFFKEAGQVVDVRFATNRDDGSFKGFGHVEFASAGEAQKAL 1
Brapa04T001727.1 ( 527) VFISNIPFDVSKEEVTQRFAVFGQVESLFLVLHPVTKRPKGTAFLKFKTADASDAAI 1
Brapa09T002248.1 ( 86) VYLGGIPTDASEGDLKAFCESIGEVTEVRIMREKESGDGKGYAFVTFRNKDLASEAI 1
Brapa10T000577.2 ( 176) VFAYQMPLKATERDVYEFFSKAGKVRDVRLIMDRNSRRSKGVGYVEFYDVMSVPMAI 1
Brapa08T000410.1 ( 334) LFAGNLSFQIERSDVETFFKEAGEVVDVRFATNKDDGSFRGFGHVEFASSEDAQKAL 1
Brapa07T000408.1 ( 188) VFAYQIALRATERDVYEFFSRAGKVRDVRIIMDRISRRSRGIGYVEFYETMSVPMAI 1
Brapa09T005453.1 ( 347) LFVGGLPYYIPESQIRELLESLGALKGFDLVRDRETGNSKGYAFCAYQDPAVTDIAC 1
Brapa05T002855.1 ( 23) LYVGDLSPDVTEADLTAKFSLTVPVVSAHLCRDSVTAKSLRYAYVNFDSAITASNAM 1
Brapa09T004893.1 ( 83) LYFGNLPYNVDSATLAQIIQDFANPELVEVLYNRDTGQSRGFAFVTMSNVEDCNVII 1
Brapa03T006112.1 ( 241) IFVGRLPQEASVDDLRDYFGRFGRIQDAYIPKDPKRSGHRGFGFVTFAENGVADRVA 1
Brapa06T000372.1 ( 267) IFVGDLAPDVTDATLLETFAGYQSVKGAKVVIDSNTGRSKGYGFVRFGDENERSRAL 1
Brapa09T002248.1 ( 261) LYIKNLPRDITQERLKALFEHHGKILKVVIPPAKPGKEDSRYGFVHYAERTSVMKAL 1
Brapa05T000464.2 ( 367) IFIDGLSTSWSEEHVRDLLKRYGKLEKIELARNMPSARRKDFGFVTFDTHEAAVTCA 1
//
--------------------------------------------------------------------------------
--------------------------------------------------------------------------------
	Motif LFVGNLPYSVTEEDLRELFEEFGPVEDVVVMKDKETGRSRGFGFVTFASEEDADAAJ MEME-4 position-specific scoring matrix
--------------------------------------------------------------------------------
log-odds matrix: alength= 20 w= 57 n= 43224 bayes= 9.77732 E= 4.2e-783
-544 -367 -833 -811 -493 -862 -782 277 -784 267 -380 -776 -816 -802 -840 -794 -500 246 -588 -661
-660 143 -721 -728 351 -773 -326 40 -666 -477 -536 -598 -740 -627 -649 -670 -608 -161 333 334
-23 -273 -641 -622 -106 -707 -557 282 -605 -127 -378 -623 -647 -651 -622 -625 -376 327 -523 -608
-171 81 -159 -424 -537 294 -373 -448 -170 -212 -471 -319 -513 -473 -54 -102 -66 -485 -345 -37
-492 -464 108 -401 -674 176 -330 -661 -414 -671 -697 294 -581 131 -50 -387 -397 -703 -578 -555
-609 -427 -873 -813 -367 -874 -667 309 -774 339 -9 -799 -780 -689 -755 -814 -562 -135 -433 -571
56 -314 -146 -170 -494 -500 -12 -384 -370 -78 -444 -436 341 -137 -428 -4 -325 -427 -433 -529
-255 -261 -273 -221 165 -422 111 -291 98 -55 -303 -248 125 -83 116 -92 86 -344 159 213
-10 -294 139 -30 -421 -410 163 -319 77 -333 -315 -2 -396 76 -35 64 144 -361 313 76
98 -180 -556 -494 4 -526 -362 150 -441 108 243 -447 -520 -449 -461 -419 -265 245 168 -61
-433 -394 167 -49 -609 -204 -329 -500 -28 -562 -531 -225 -154 -402 -476 119 337 -545 -505 -531
-257 -306 -93 283 -432 -419 -208 -56 103 -342 -325 83 -60 -75 -36 21 -224 -150 -323 -364
75 -295 139 197 -422 -203 -198 -320 2 -135 -316 -75 -397 -5 -35 97 7 -362 -313 -354
-249 -294 224 133 -105 -203 27 -317 -164 -55 114 -232 -397 221 -106 -277 7 -360 -312 21
-602 -421 -877 -823 157 -876 -681 179 -785 325 -274 -802 -790 -706 -773 -816 -556 118 -446 -579
-122 -294 -257 133 -421 -412 111 -317 126 64 -30 -233 -399 -210 194 -87 91 -360 256 76
143 -298 94 198 -424 -413 -201 -322 44 -335 -31 -2 -399 76 -106 -153 144 -364 -316 -356
-136 294 -536 -478 126 -513 162 71 -128 244 -5 -433 -506 -437 -56 -405 -73 -27 -243 222
-398 151 -504 -507 422 -577 -416 -82 -493 -3 -86 -491 -499 -536 -537 -434 -422 -84 -139 -134
52 -389 -244 227 -520 -211 -284 -401 36 -415 -400 -310 -462 106 -335 170 -297 -67 -409 -448
-10 -294 29 162 -421 -202 202 -319 104 -135 -315 -231 -7 104 12 -7 55 -149 -312 -353
68 -168 -420 -153 273 -481 199 102 14 -95 -221 -367 -461 -121 -382 -360 83 -41 -171 214
-61 -300 -350 -429 -539 310 -377 -451 -391 -522 -474 -61 -515 -179 -421 -222 -405 -215 -346 -492
52 -294 -94 115 -13 -410 27 -56 178 -332 -315 -75 160 -5 -106 -152 55 -66 -312 -353
-75 -242 -596 -575 -455 -660 -500 219 -556 91 -353 -577 -71 -599 -569 -574 -339 324 -469 -564
-56 -293 -20 148 -105 -411 27 -55 2 -3 -314 -232 -397 -74 76 44 91 101 256 -353
-383 -415 245 101 -571 -22 -296 -484 -20 -3 -488 93 -510 -102 -405 144 -334 -522 -466 -484
134 339 -694 -649 55 -688 -545 7 -605 14 -334 -608 -670 -623 -634 -590 -393 304 -438 -514
-249 -295 -94 13 114 -411 111 -56 146 -333 -315 112 -397 76 100 -278 -215 119 -313 116
-588 -412 -870 -819 5 -860 -677 274 -778 207 132 -789 -789 -708 -773 -795 -543 258 -447 -578
-13 147 -549 -489 -301 -519 -357 239 -435 -84 318 -441 134 -444 -456 -14 -259 152 -257 -340
-347 -262 -464 -387 -397 -529 18 141 233 76 69 -385 -154 -331 190 -416 53 -299 -323 180
-171 -449 345 -46 -647 -455 109 -592 -409 -619 -633 227 -573 -426 -521 -395 -397 -17 -539 -544
-403 -409 -440 -355 -581 -547 169 -59 238 -56 -31 -366 155 40 206 -104 -354 -485 -411 -480
-56 -294 65 115 -421 -31 27 126 -58 -332 -315 83 -60 76 -35 -152 -64 79 -312 76
-371 -236 -51 -507 -509 -235 -403 -318 -419 -459 -368 -303 -540 -436 -163 121 392 -370 -397 -531
-73 -417 -388 -361 -596 197 -300 -460 113 -462 -456 -6 -548 107 133 45 -361 -509 -430 -492
-10 -296 -94 96 -423 -203 -199 -321 77 34 -317 47 -398 128 234 -86 -216 -363 -314 -355
-303 138 -102 -300 -8 -204 236 -318 -266 -363 -359 -260 152 -309 -129 245 -250 -146 -364 -413
-468 -448 -534 -2 -654 -598 -322 -477 251 0 -32 -414 -599 -311 286 -52 -96 -532 -441 -525
-307 -314 -156 -442 -553 314 -389 -466 -405 -536 -490 -333 -528 -493 24 -388 -419 -503 -361 -506
-305 279 -444 -420 319 -507 -136 44 -390 -238 -257 -397 -475 -419 -411 -193 -14 -55 -120 330
215 304 -717 -730 -698 259 -638 -609 -727 -648 -622 -605 -606 -663 -697 -402 -395 -533 -588 -726
-698 -456 -747 -762 427 -790 116 -511 -691 -479 -548 -611 -756 -641 -669 -691 -632 -608 -187 176
-26 282 -577 -558 -459 -650 -487 217 -543 -4 -357 -567 -584 -590 -553 -566 -325 329 -474 -576
-122 -294 -254 148 -421 -203 27 32 104 -135 -315 -75 -397 -5 -106 -7 277 -66 -312 -353
-703 300 -754 -770 399 -795 -349 -500 -697 -466 247 -615 -763 -644 -672 -699 -634 -605 -190 147
113 -294 157 -91 -421 -121 -198 -319 126 -55 -315 -231 -60 76 12 21 7 -149 -312 21
-240 179 29 -68 -409 -432 -307 -333 -299 -192 -345 -47 -412 -164 -344 266 182 -211 -308 -386
24 -294 -94 162 -105 -410 111 -56 77 -135 -315 -75 63 -208 100 -41 -64 79 -312 -353
-56 -295 157 249 -421 -121 -198 -56 -58 -333 59 -2 -397 -74 12 -7 -65 -362 -313 -354
114 -326 257 81 -455 -444 110 -337 -208 -139 -348 -266 -433 -243 -300 83 -75 58 -353 -396
300 140 -527 -503 -477 -375 -460 -357 -485 -400 -388 -481 -564 -510 -166 -47 37 169 -381 -522
-127 -318 246 190 -444 -428 -218 -339 42 -353 -31 112 -60 41 -271 -43 -234 -151 -335 -375
129 -290 -95 46 -416 -412 -200 87 163 -3 60 83 -398 -211 138 -279 -65 -147 -310 21
294 300 -772 -744 -522 -745 -700 6 -713 10 -407 -706 -765 -749 -764 -655 -456 198 -581 -633
-67 295 -577 -519 -319 -552 -390 373 -466 209 128 -472 -544 -124 -488 -445 -288 17 -285 -370
--------------------------------------------------------------------------------
--------------------------------------------------------------------------------
	Motif LFVGNLPYSVTEEDLRELFEEFGPVEDVVVMKDKETGRSRGFGFVTFASEEDADAAJ MEME-4 position-specific probability matrix
--------------------------------------------------------------------------------
letter-probability matrix: alength= 20 w= 57 nsites= 46 E= 4.2e-783
0.000000 0.000000 0.000000 0.000000 0.000000 0.000000 0.000000 0.217391 0.000000 0.413043 0.000000 0.000000 0.000000 0.000000 0.000000 0.000000 0.000000 0.369565 0.000000 0.000000
0.000000 0.021739 0.000000 0.000000 0.500000 0.000000 0.000000 0.043478 0.000000 0.000000 0.000000 0.000000 0.000000 0.000000 0.000000 0.000000 0.000000 0.021739 0.065217 0.347826
0.065217 0.000000 0.000000 0.000000 0.021739 0.000000 0.000000 0.239130 0.000000 0.021739 0.000000 0.000000 0.000000 0.000000 0.000000 0.000000 0.000000 0.652174 0.000000 0.000000
0.021739 0.021739 0.021739 0.000000 0.000000 0.673913 0.000000 0.000000 0.021739 0.021739 0.000000 0.000000 0.000000 0.000000 0.065217 0.065217 0.043478 0.000000 0.000000 0.043478
0.000000 0.000000 0.108696 0.000000 0.000000 0.347826 0.000000 0.000000 0.000000 0.000000 0.000000 0.369565 0.000000 0.130435 0.043478 0.000000 0.000000 0.000000 0.000000 0.000000
0.000000 0.000000 0.000000 0.000000 0.000000 0.000000 0.000000 0.282609 0.000000 0.673913 0.021739 0.000000 0.000000 0.000000 0.000000 0.000000 0.000000 0.021739 0.000000 0.000000
0.130435 0.000000 0.021739 0.021739 0.000000 0.000000 0.021739 0.000000 0.000000 0.043478 0.000000 0.000000 0.630435 0.021739 0.000000 0.108696 0.000000 0.000000 0.000000 0.000000
0.000000 0.000000 0.000000 0.000000 0.152174 0.000000 0.043478 0.000000 0.108696 0.043478 0.000000 0.000000 0.173913 0.021739 0.152174 0.043478 0.086957 0.000000 0.021739 0.152174
0.065217 0.000000 0.152174 0.043478 0.000000 0.000000 0.065217 0.000000 0.086957 0.000000 0.000000 0.043478 0.000000 0.086957 0.043478 0.152174 0.130435 0.000000 0.065217 0.065217
0.152174 0.000000 0.000000 0.000000 0.043478 0.000000 0.000000 0.086957 0.000000 0.130435 0.152174 0.000000 0.000000 0.000000 0.000000 0.000000 0.000000 0.391304 0.021739 0.021739
0.000000 0.000000 0.173913 0.043478 0.000000 0.021739 0.000000 0.000000 0.043478 0.000000 0.000000 0.000000 0.021739 0.000000 0.000000 0.217391 0.478261 0.000000 0.000000 0.000000
0.000000 0.000000 0.021739 0.521739 0.000000 0.000000 0.000000 0.021739 0.108696 0.000000 0.000000 0.086957 0.043478 0.021739 0.043478 0.108696 0.000000 0.021739 0.000000 0.000000
0.130435 0.000000 0.152174 0.282609 0.000000 0.021739 0.000000 0.000000 0.043478 0.021739 0.000000 0.021739 0.000000 0.043478 0.043478 0.195652 0.043478 0.000000 0.000000 0.000000
0.000000 0.000000 0.282609 0.173913 0.021739 0.021739 0.021739 0.000000 0.000000 0.043478 0.065217 0.000000 0.000000 0.260870 0.021739 0.000000 0.043478 0.000000 0.000000 0.043478
0.000000 0.000000 0.000000 0.000000 0.130435 0.000000 0.000000 0.108696 0.000000 0.608696 0.000000 0.000000 0.000000 0.000000 0.000000 0.000000 0.000000 0.152174 0.000000 0.000000
0.021739 0.000000 0.000000 0.173913 0.000000 0.000000 0.043478 0.000000 0.130435 0.108696 0.021739 0.000000 0.000000 0.000000 0.260870 0.043478 0.086957 0.000000 0.043478 0.065217
0.217391 0.000000 0.108696 0.282609 0.000000 0.000000 0.000000 0.000000 0.065217 0.000000 0.021739 0.043478 0.000000 0.086957 0.021739 0.021739 0.130435 0.000000 0.000000 0.000000
0.021739 0.065217 0.000000 0.000000 0.108696 0.000000 0.065217 0.043478 0.021739 0.369565 0.021739 0.000000 0.000000 0.000000 0.043478 0.000000 0.021739 0.043478 0.000000 0.173913
0.000000 0.043478 0.000000 0.000000 0.760870 0.000000 0.000000 0.021739 0.000000 0.086957 0.021739 0.000000 0.000000 0.000000 0.000000 0.000000 0.000000 0.065217 0.000000 0.000000
0.108696 0.000000 0.000000 0.326087 0.000000 0.021739 0.000000 0.000000 0.065217 0.000000 0.000000 0.000000 0.000000 0.108696 0.000000 0.326087 0.000000 0.043478 0.000000 0.000000
0.065217 0.000000 0.065217 0.217391 0.000000 0.021739 0.086957 0.000000 0.108696 0.021739 0.000000 0.000000 0.065217 0.108696 0.065217 0.086957 0.065217 0.021739 0.000000 0.000000
0.130435 0.000000 0.000000 0.021739 0.326087 0.000000 0.086957 0.065217 0.065217 0.021739 0.000000 0.000000 0.000000 0.021739 0.000000 0.000000 0.086957 0.043478 0.000000 0.130435
0.065217 0.000000 0.000000 0.000000 0.000000 0.826087 0.000000 0.000000 0.000000 0.000000 0.000000 0.043478 0.000000 0.021739 0.000000 0.021739 0.000000 0.021739 0.000000 0.000000
0.108696 0.000000 0.021739 0.152174 0.043478 0.000000 0.021739 0.021739 0.195652 0.000000 0.000000 0.021739 0.217391 0.043478 0.021739 0.021739 0.065217 0.043478 0.000000 0.000000
0.043478 0.000000 0.000000 0.000000 0.000000 0.000000 0.000000 0.152174 0.000000 0.130435 0.000000 0.000000 0.043478 0.000000 0.000000 0.000000 0.000000 0.630435 0.000000 0.000000
0.043478 0.000000 0.043478 0.195652 0.021739 0.000000 0.021739 0.021739 0.043478 0.065217 0.000000 0.000000 0.000000 0.021739 0.108696 0.130435 0.086957 0.152174 0.043478 0.000000
0.000000 0.000000 0.304348 0.130435 0.000000 0.086957 0.000000 0.000000 0.043478 0.065217 0.000000 0.086957 0.000000 0.021739 0.000000 0.260870 0.000000 0.000000 0.000000 0.000000
0.195652 0.086957 0.000000 0.000000 0.065217 0.000000 0.000000 0.021739 0.000000 0.065217 0.000000 0.000000 0.000000 0.000000 0.000000 0.000000 0.000000 0.565217 0.000000 0.000000
0.000000 0.000000 0.021739 0.065217 0.108696 0.000000 0.043478 0.021739 0.152174 0.000000 0.000000 0.108696 0.000000 0.086957 0.130435 0.000000 0.000000 0.173913 0.000000 0.086957
0.000000 0.000000 0.000000 0.000000 0.043478 0.000000 0.000000 0.217391 0.000000 0.260870 0.065217 0.000000 0.000000 0.000000 0.000000 0.000000 0.000000 0.413043 0.000000 0.000000
0.065217 0.021739 0.000000 0.000000 0.000000 0.000000 0.000000 0.173913 0.000000 0.021739 0.260870 0.000000 0.173913 0.000000 0.000000 0.086957 0.000000 0.195652 0.000000 0.000000
0.000000 0.000000 0.000000 0.000000 0.000000 0.000000 0.021739 0.086957 0.282609 0.108696 0.043478 0.000000 0.021739 0.000000 0.239130 0.000000 0.065217 0.000000 0.000000 0.130435
0.021739 0.000000 0.586957 0.043478 0.000000 0.000000 0.043478 0.000000 0.000000 0.000000 0.000000 0.239130 0.000000 0.000000 0.000000 0.000000 0.000000 0.065217 0.000000 0.000000
0.000000 0.000000 0.000000 0.000000 0.000000 0.000000 0.065217 0.021739 0.282609 0.043478 0.021739 0.000000 0.195652 0.065217 0.260870 0.043478 0.000000 0.000000 0.000000 0.000000
0.043478 0.000000 0.086957 0.152174 0.000000 0.086957 0.021739 0.086957 0.021739 0.000000 0.000000 0.086957 0.043478 0.086957 0.043478 0.021739 0.021739 0.130435 0.000000 0.065217
0.000000 0.000000 0.043478 0.000000 0.000000 0.021739 0.000000 0.000000 0.000000 0.000000 0.000000 0.000000 0.000000 0.000000 0.021739 0.239130 0.673913 0.000000 0.000000 0.000000
0.043478 0.000000 0.000000 0.000000 0.000000 0.413043 0.000000 0.000000 0.108696 0.000000 0.000000 0.043478 0.000000 0.108696 0.152174 0.130435 0.000000 0.000000 0.000000 0.000000
0.065217 0.000000 0.021739 0.130435 0.000000 0.021739 0.000000 0.000000 0.086957 0.086957 0.000000 0.065217 0.000000 0.130435 0.347826 0.043478 0.000000 0.000000 0.000000 0.000000
0.000000 0.021739 0.021739 0.000000 0.043478 0.021739 0.108696 0.000000 0.000000 0.000000 0.000000 0.000000 0.195652 0.000000 0.021739 0.543478 0.000000 0.021739 0.000000 0.000000
0.000000 0.000000 0.000000 0.065217 0.000000 0.000000 0.000000 0.000000 0.304348 0.065217 0.021739 0.000000 0.000000 0.000000 0.456522 0.065217 0.021739 0.000000 0.000000 0.000000
0.000000 0.000000 0.021739 0.000000 0.000000 0.869565 0.000000 0.000000 0.000000 0.000000 0.000000 0.000000 0.000000 0.000000 0.108696 0.000000 0.000000 0.000000 0.000000 0.000000
0.000000 0.065217 0.000000 0.000000 0.456522 0.000000 0.000000 0.043478 0.000000 0.000000 0.000000 0.000000 0.000000 0.000000 0.000000 0.021739 0.043478 0.043478 0.000000 0.326087
0.326087 0.065217 0.000000 0.000000 0.000000 0.608696 0.000000 0.000000 0.000000 0.000000 0.000000 0.000000 0.000000 0.000000 0.000000 0.000000 0.000000 0.000000 0.000000 0.000000
0.000000 0.000000 0.000000 0.000000 0.847826 0.000000 0.043478 0.000000 0.000000 0.000000 0.000000 0.000000 0.000000 0.000000 0.000000 0.000000 0.000000 0.000000 0.000000 0.108696
0.065217 0.065217 0.000000 0.000000 0.000000 0.000000 0.000000 0.152174 0.000000 0.065217 0.000000 0.000000 0.000000 0.000000 0.000000 0.000000 0.000000 0.652174 0.000000 0.000000
0.021739 0.000000 0.000000 0.195652 0.000000 0.021739 0.021739 0.043478 0.108696 0.021739 0.000000 0.021739 0.000000 0.043478 0.021739 0.086957 0.347826 0.043478 0.000000 0.000000
0.000000 0.065217 0.000000 0.000000 0.695652 0.000000 0.000000 0.000000 0.000000 0.000000 0.152174 0.000000 0.000000 0.000000 0.000000 0.000000 0.000000 0.000000 0.000000 0.086957
0.173913 0.000000 0.173913 0.021739 0.000000 0.043478 0.000000 0.000000 0.130435 0.043478 0.000000 0.000000 0.043478 0.086957 0.065217 0.108696 0.043478 0.021739 0.000000 0.043478
0.000000 0.043478 0.108696 0.065217 0.000000 0.000000 0.000000 0.000000 0.000000 0.021739 0.000000 0.043478 0.000000 0.021739 0.000000 0.500000 0.173913 0.021739 0.000000 0.000000
0.086957 0.000000 0.021739 0.217391 0.021739 0.000000 0.043478 0.021739 0.086957 0.021739 0.000000 0.021739 0.108696 0.000000 0.130435 0.065217 0.021739 0.130435 0.000000 0.000000
0.043478 0.000000 0.173913 0.413043 0.000000 0.043478 0.000000 0.021739 0.021739 0.000000 0.043478 0.043478 0.000000 0.021739 0.065217 0.086957 0.021739 0.000000 0.000000 0.000000
0.173913 0.000000 0.347826 0.108696 0.000000 0.000000 0.043478 0.000000 0.000000 0.021739 0.000000 0.000000 0.000000 0.000000 0.000000 0.173913 0.021739 0.108696 0.000000 0.000000
0.565217 0.021739 0.000000 0.000000 0.000000 0.000000 0.000000 0.000000 0.000000 0.000000 0.000000 0.000000 0.000000 0.000000 0.021739 0.065217 0.065217 0.260870 0.000000 0.000000
0.021739 0.000000 0.326087 0.260870 0.000000 0.000000 0.000000 0.000000 0.065217 0.000000 0.021739 0.108696 0.043478 0.065217 0.000000 0.065217 0.000000 0.021739 0.000000 0.000000
0.195652 0.000000 0.021739 0.086957 0.000000 0.000000 0.000000 0.065217 0.173913 0.065217 0.043478 0.086957 0.000000 0.000000 0.173913 0.000000 0.021739 0.021739 0.000000 0.043478
0.586957 0.065217 0.000000 0.000000 0.000000 0.000000 0.000000 0.021739 0.000000 0.065217 0.000000 0.000000 0.000000 0.000000 0.000000 0.000000 0.000000 0.260870 0.000000 0.000000
0.043478 0.065217 0.000000 0.000000 0.000000 0.000000 0.000000 0.456522 0.000000 0.282609 0.065217 0.000000 0.000000 0.021739 0.000000 0.000000 0.000000 0.065217 0.000000 0.000000
--------------------------------------------------------------------------------
--------------------------------------------------------------------------------
	Motif LFVGNLPYSVTEEDLRELFEEFGPVEDVVVMKDKETGRSRGFGFVTFASEEDADAAJ MEME-4 regular expression
--------------------------------------------------------------------------------
[LVI][FY][VI]G[NG][LI]PXXV[TS]EE[DQ]LR[EA]LF[ES]EFGPVX[DS]VX[VLI]M[KR][DN][KR]X[TS]GRS[RK]G[FY][GA]FVTFXSEED[AV][DE]X[AV][IL]
--------------------------------------------------------------------------------
Time 942.07 secs.
********************************************************************************
********************************************************************************
MOTIF LASSLANASPEQQRTMLGENLYPLVEKLEPESAAKVTGMLLEMDQTEVLHLLESPEALKAKVAEALDVLRSVANP MEME-5	width = 75 sites = 12 llr = 2134 E-value = 1.8e-492
********************************************************************************
--------------------------------------------------------------------------------
	Motif LASSLANASPEQQRTMLGENLYPLVEKLEPESAAKVTGMLLEMDQTEVLHLLESPEALKAKVAEALDVLRSVANP MEME-5 Description
--------------------------------------------------------------------------------
Simplified A :7:3:9:a1:5:::1::::::::::::::3::7a:::::::::::3:::::::1::a::7::5:a:11::::831
pos.-specific C :::::::::::::::::::::::::::::::::::::::::::::::::::::::::::::::::::::::::::
probability D :::::::::::1:::::::::::::::::::::::::::::::a:::::::::::1:::1::::::8::::::1:
matrix E ::::::::::5:::::::a::::::8:1a:6::::::::::9::1:9:::::a::8::2::::9:::::::::1:
F :::::::::::::::::::::1::::::::::::::::::::::::::::::::1::::::::::::::::::::
G :::::::::::::::::a:::::::::::::::::::a:::::::::::::::::::::::::::::::::::13
H :::::::::::33::::::::::::::::2:3:::::::::::::::::a:::::::::::::::::::::::::
I :::::::::::::::2:::::::::::2:::::::1:::::::::::3:::1::::::::::::::11:::::::
K :::::::::::1::::::::::::::4:::::::a:::::::::::1:::::::::::7:a:::::::::::1::
L a::1a:3::::::::1a:::a::9::15::1::::::::aa:::::::a:a8:::::a:::::::5::a:3::::
M :11::::::::::::8:::::::1::::::::::::::a:::a::::::::1:::::::::::1:4:::::::::
N :::2::5:1::1:::::::4:::::2:::::2::::::::::::::::::::::::::2:::::::::::2:23:
P :::::::::9:::1::::::::a::::::5::::::::::::::::::::::::9:::::::::::::::::::3
Q ::::::2::::47:3::::3::::::43:::::::::::::1::9::::::::::::::::::::::::::::32
R ::::::::::::171::::1::::::1::::::::::::::::::::::::::::::::::::::::::a:::::
S ::75:11:81:1:2:::::2:::::::::::5:::::::::::::::::::::9:::::2::5:::::::43::1
T :33:::::1::::16::::1::::::::::::2:::a::::::::7:::::::::::::1:::::1::::1::::
V ::::::::::::::::::::::::a:::::3:2::9:::::::::::7:::::::1:::::a:::::8:::7:::
W :::::::::::::::::::::::::::::::::::::::::::::::::::::::::::::::::::::::::::
Y :::::::::::::::::::::9:::::::::::::::::::::::::::::::::::::::::::::::::::::
bits 7.3
6.6
5.8 *
5.1 * * *
Relative 4.4 * ** * * * ** * * *
Entropy 3.6 * ** * * * **** ****** * ******************** * ** ** ** * **
(256.6 bits) 2.9 *** ** * ** ******* ******* ******************************* ********** **
2.2 *************************************************************************
1.5 ***************************************************************************
0.7 ***************************************************************************
0.0 ---------------------------------------------------------------------------
Multilevel LASSLANASPAQQRTMLGENLYPLVEKLEPESAAKVTGMLLEMDQTEVLHLLESPEALKAKVAEALDVLRSVAAG
consensus TTA L EHH Q Q QQ AVH A I S M LS NP
sequence Q
--------------------------------------------------------------------------------
--------------------------------------------------------------------------------
	Motif LASSLANASPEQQRTMLGENLYPLVEKLEPESAAKVTGMLLEMDQTEVLHLLESPEALKAKVAEALDVLRSVANP MEME-5 sites sorted by position p-value
--------------------------------------------------------------------------------
Sequence name Start P-value Site
------------- ----- --------- ---------------------------------------------------------------------------
Brapa07T000526.1 542 1.02e-86 VLSQHVPIGA LATSLANASPEHQRTMLGENLYPLVEQLEAESAAKVTGMLLEMDQTEVLHLLESPEALKAKVAEAMDVLRSVAAG GAGEQLASLN
Brapa08T001642.1 533 3.77e-85 NNNMPLPIGT LASNLANASPEQQRTMLGENLYPLVEKLEAESAAKVTGMLLEMDQTEVLHLLESPEALEAKVAEAMDVLRSVAAG GAAEQLASLN
Brapa01T000413.1 526 2.40e-84 NNNITMPIGA LASNLANASPEQQRTMLGENLYPLVEQLEAESAAKVTGMLLEMDQTEVLHLLESPEALKDKVAEAMDVLRSVAAG GAAEQLASLN
Brapa03T004326.1 536 1.38e-83 EMPQHVPIGA LATSLANASPEHQRAMLGENLYPLVEQLEAESAAKVTGMLLEMDQTEVLHLLESPEALKAKVAEAMDVLRSVAGG GAAEQLASLN
Brapa06T000389.1 558 6.39e-83 AASQPVPIGA LATSLANAAPEHQRTMLGENLYPLVEQLEPESAAKVTGMLLEMDQTEVLHLLESPDALKAKVAEAMDVLRSVAQQ QQAGGAADQL
Brapa09T001186.1 535 1.74e-77 HLDADALSSS LASSLAQASPAQQRTLLGESLYPLVNLIEHVNAAKVTGMLLEMDQTEVLHLLESPEALNAKVSEALDVLRNVNQP SDLLAAHTIH
Brapa04T001885.1 546 7.87e-77 PLGQPMSAGA LASSLSQASPAQQRTILGETLYPLVNKIEHENAAKVTGMLLEMDQTEVLHLIESPEALNAKVSEALDVLRNVNQP TQGSEGKSGS
Brapa07T003841.1 594 3.45e-76 QKPPLLPISK LMSALALANPASHPQMLGEQLYPLVEKQEPVHTAKVTGMLLEMDQAEILHLLESPEALKAKVSEALDVLRLSANP PAVSSVDDQF
Brapa07T003150.1 558 1.24e-74 LRPPLLPISK LTSALALASPANHSQILGEQLYPLVEKQEPVHVAKVTGMLLEMDQAEILHLLESPEALKAKVSMALDVLRLSANP SAVSSVDDQF
Brapa08T002734.1 588 6.60e-70 QKAPLLPISK LTSLLASASPADRTRMLGERLYPLVEREEPLHVAKVTGMLLEMDQAEILHLMESPEALKSKVSEALDVLRLSADA PDHDLGFSTI
Brapa05T002604.1 376 3.81e-68 KKIRKQVYVD LAMSLANATPEQQRTMLGESLYPMVEQLEPESAAKITGMLLEMDQTKVLHLLESFVALESKVAEATAILRTVKEQ QQQQHRGGSE
Brapa02T002125.1 576 6.16e-66 QKPSPLPISK LTSALALASSAKHSQMLGEQLFPLVEKQEPVHTAKVTGMLLQMDEAEILHLLEAPEALKTKVSEALIALRLSANS PAVSSA
--------------------------------------------------------------------------------
--------------------------------------------------------------------------------
	Motif LASSLANASPEQQRTMLGENLYPLVEKLEPESAAKVTGMLLEMDQTEVLHLLESPEALKAKVAEALDVLRSVANP MEME-5 block diagrams
--------------------------------------------------------------------------------
SEQUENCE NAME POSITION P-VALUE MOTIF DIAGRAM
------------- ---------------- -------------
Brapa07T000526.1 1e-86 541_[5]_32
Brapa08T001642.1 3.8e-85 532_[5]_12
Brapa01T000413.1 2.4e-84 525_[5]_12
Brapa03T004326.1 1.4e-83 535_[5]_12
Brapa06T000389.1 6.4e-83 557_[5]_21
Brapa09T001186.1 1.7e-77 534_[5]_12
Brapa04T001885.1 7.9e-77 545_[5]_24
Brapa07T003841.1 3.5e-76 593_[5]_16
Brapa07T003150.1 1.2e-74 557_[5]_16
Brapa08T002734.1 6.6e-70 587_[5]_11
Brapa05T002604.1 3.8e-68 375_[5]_64
Brapa02T002125.1 6.2e-66 575_[5]_6
--------------------------------------------------------------------------------
--------------------------------------------------------------------------------
	Motif LASSLANASPEQQRTMLGENLYPLVEKLEPESAAKVTGMLLEMDQTEVLHLLESPEALKAKVAEALDVLRSVANP MEME-5 in BLOCKS format
--------------------------------------------------------------------------------
BL MOTIF LASSLANASPEQQRTMLGENLYPLVEKLEPESAAKVTGMLLEMDQTEVLHLLESPEALKAKVAEALDVLRSVANP width=75 seqs=12
Brapa07T000526.1 ( 542) LATSLANASPEHQRTMLGENLYPLVEQLEAESAAKVTGMLLEMDQTEVLHLLESPEALKAKVAEAMDVLRSVAAG 1
Brapa08T001642.1 ( 533) LASNLANASPEQQRTMLGENLYPLVEKLEAESAAKVTGMLLEMDQTEVLHLLESPEALEAKVAEAMDVLRSVAAG 1
Brapa01T000413.1 ( 526) LASNLANASPEQQRTMLGENLYPLVEQLEAESAAKVTGMLLEMDQTEVLHLLESPEALKDKVAEAMDVLRSVAAG 1
Brapa03T004326.1 ( 536) LATSLANASPEHQRAMLGENLYPLVEQLEAESAAKVTGMLLEMDQTEVLHLLESPEALKAKVAEAMDVLRSVAGG 1
Brapa06T000389.1 ( 558) LATSLANAAPEHQRTMLGENLYPLVEQLEPESAAKVTGMLLEMDQTEVLHLLESPDALKAKVAEAMDVLRSVAQQ 1
Brapa09T001186.1 ( 535) LASSLAQASPAQQRTLLGESLYPLVNLIEHVNAAKVTGMLLEMDQTEVLHLLESPEALNAKVSEALDVLRNVNQP 1
Brapa04T001885.1 ( 546) LASSLSQASPAQQRTILGETLYPLVNKIEHENAAKVTGMLLEMDQTEVLHLIESPEALNAKVSEALDVLRNVNQP 1
Brapa07T003841.1 ( 594) LMSALALANPASHPQMLGEQLYPLVEKQEPVHTAKVTGMLLEMDQAEILHLLESPEALKAKVSEALDVLRLSANP 1
Brapa07T003150.1 ( 558) LTSALALASPANHSQILGEQLYPLVEKQEPVHVAKVTGMLLEMDQAEILHLLESPEALKAKVSMALDVLRLSANP 1
Brapa08T002734.1 ( 588) LTSLLASASPADRTRMLGERLYPLVEREEPLHVAKVTGMLLEMDQAEILHLMESPEALKSKVSEALDVLRLSADA 1
Brapa05T002604.1 ( 376) LAMSLANATPEQQRTMLGESLYPMVEQLEPESAAKITGMLLEMDQTKVLHLLESFVALESKVAEATAILRTVKEQ 1
Brapa02T002125.1 ( 576) LTSALALASSAKHSQMLGEQLFPLVEKQEPVHTAKVTGMLLQMDEAEILHLLEAPEALKTKVSEALIALRLSANS 1
//
--------------------------------------------------------------------------------
--------------------------------------------------------------------------------
	Motif LASSLANASPEQQRTMLGENLYPLVEKLEPESAAKVTGMLLEMDQTEVLHLLESPEALKAKVAEALDVLRSVANP MEME-5 position-specific scoring matrix
--------------------------------------------------------------------------------
log-odds matrix: alength= 20 w= 75 n= 41388 bayes= 11.4104 E= 1.8e-492
-445 -276 -580 -545 -266 -600 -427 -127 -501 389 -144 -542 -534 -468 -491 -550 -396 -278 -290 -411
314 -30 -432 -410 -375 -275 -358 -234 -388 -290 118 -369 -427 -402 -408 -174 203 -208 -288 -417
-168 -52 -318 -378 -342 -367 -271 -266 -271 -314 -21 -164 -348 -339 -299 292 191 -362 -241 -327
159 -99 -276 -310 -401 -305 -262 -285 -275 14 -323 155 -382 -309 -338 235 -86 -306 -308 -383
-445 -276 -580 -545 -266 -600 -427 -127 -501 389 -144 -542 -534 -468 -491 -550 -396 -278 -290 -411
346 -1 -404 -383 -362 -252 -341 -246 -366 -287 -274 -356 -437 -390 -388 -23 -177 -184 -264 -406
-226 -208 -122 -182 -373 -293 -135 -260 -134 162 -299 319 -365 144 -219 -13 -176 -319 -275 -310
368 -143 -522 -527 -497 -379 -454 -392 -509 -432 -429 -478 -517 -517 -517 -289 -304 -341 -382 -525
-81 -52 -313 -376 -342 -365 -269 -270 -270 -316 -285 -45 -347 -338 -299 297 150 -367 -242 -327
-174 -200 -318 -308 -389 -388 -265 -280 -268 -290 -341 -330 374 -293 -325 -70 -218 -322 -325 -424
254 -263 -128 286 -565 -395 -323 -395 -251 -422 -415 -314 -410 -212 -393 -311 -271 -387 -448 -505
-191 -211 64 -125 -362 -281 327 -272 65 -280 -264 89 -322 274 -185 -14 -143 -316 -247 -279
-264 -188 -349 -136 -416 -465 201 -279 -174 -229 -183 -237 -360 390 -74 -325 -253 -355 -194 -380
-255 -152 -351 -343 -453 -396 -173 -314 -104 -338 -354 -269 -83 -238 363 -35 -23 -401 -214 -393
-6 -141 -283 -242 -385 -381 -198 -220 -103 -296 -252 -195 -385 176 24 -138 359 -267 -260 -353
-438 -243 -594 -592 -255 -627 -463 160 -531 37 487 -550 -575 -518 -574 -560 -389 -236 -234 -367
-445 -276 -580 -545 -266 -600 -427 -127 -501 389 -144 -542 -534 -468 -491 -550 -396 -278 -290 -411
-287 -281 -345 -425 -521 326 -364 -444 -387 -504 -469 -318 -493 -470 -414 -368 -393 -480 -329 -477
-495 -430 -217 388 -607 -575 -423 -451 -541 -565 -563 -427 -661 -402 -575 -576 -496 -557 -457 -586
-190 -211 -117 -135 -365 -286 -106 -266 -73 -280 -268 283 -326 197 40 66 78 -310 -249 -285
-445 -276 -580 -545 -266 -600 -427 -127 -501 389 -144 -542 -534 -468 -491 -550 -396 -278 -290 -411
-477 -270 -536 -544 129 -591 -146 -327 -484 -305 -363 -420 -558 -449 -469 -488 -431 -419 -8 461
-349 -341 -469 -476 -533 -519 -410 -447 -434 -449 -508 -487 395 -458 -480 -433 -386 -490 -427 -551
-350 -187 -513 -443 -170 -558 -342 -27 -401 372 118 -453 -455 -365 -393 -457 -297 -179 -205 -327
-280 -185 -516 -515 -408 -552 -429 -34 -497 -257 -318 -512 -519 -537 -503 -499 -287 378 -398 -502
-370 -422 -151 374 -590 -472 -334 -435 -334 -497 -496 42 -509 -284 -457 -420 -373 -493 -455 -524
-317 -289 -396 -264 -506 -442 -160 -318 287 21 -314 -257 -445 278 87 -346 -252 -375 -279 -368
-248 -128 -349 -15 -181 -451 -258 194 -256 307 -63 -334 -409 158 -301 -343 -206 -135 -178 -275
-495 -430 -217 388 -607 -575 -423 -451 -541 -565 -563 -427 -661 -402 -575 -576 -496 -557 -457 -586
159 -169 -326 -323 -401 -362 238 -298 -284 -312 -353 -320 322 -310 -340 -249 -214 -325 -331 -422
-274 -207 -203 296 -336 -492 -346 -31 -289 44 -226 -371 -461 -270 -407 -401 -265 216 -342 -400
-291 -264 -96 -235 -467 -279 386 -458 -237 -471 -488 187 -408 -275 -341 224 -217 -490 -375 -360
316 -13 -420 -396 -360 -266 -349 -189 -377 -273 -270 -366 -437 -398 -399 -162 133 84 -273 -406
368 -143 -522 -527 -497 -379 -454 -392 -509 -432 -429 -478 -517 -517 -517 -289 -304 -341 -382 -525
-372 -251 -481 -449 -546 -524 -345 -333 411 -434 -413 -367 -490 -416 -87 -481 -356 -479 -311 -482
-176 -89 -429 -411 -321 -506 -340 155 -398 -164 -221 -424 -437 -445 -405 -423 -182 358 -333 -442
-402 -282 -526 -589 -548 -546 -459 -395 -502 -504 -455 -413 -555 -516 -527 -299 442 -443 -414 -556
-287 -281 -345 -425 -521 326 -364 -444 -387 -504 -469 -318 -493 -470 -414 -368 -393 -480 -329 -477
-453 -242 -531 -552 -407 -578 -441 -191 -484 -172 514 -503 -546 -519 -560 -513 -402 -338 -222 -352
-445 -276 -580 -545 -266 -600 -427 -127 -501 389 -144 -542 -534 -468 -491 -550 -396 -278 -290 -411
-445 -276 -580 -545 -266 -600 -427 -127 -501 389 -144 -542 -534 -468 -491 -550 -396 -278 -290 -411
-466 -432 -201 387 -606 -564 -411 -444 -484 -549 -546 -414 -628 -239 -551 -551 -473 -541 -457 -579
-453 -242 -531 -552 -407 -578 -441 -191 -484 -172 514 -503 -546 -519 -560 -513 -402 -338 -222 -352
-374 -285 411 -161 -466 -460 -274 -374 -415 -430 -439 -140 -522 -415 -446 -406 -380 -438 -323 -420
-259 -179 -342 -67 -414 -472 16 -275 -252 -221 -171 -238 -351 402 -225 -325 -255 -353 -187 -392
209 -102 -487 -510 -488 -327 -420 -350 -473 -432 -395 -369 -429 -448 -477 -200 378 -329 -381 -513
-442 -434 -191 385 -605 -553 -399 -440 -216 -535 -532 -402 -599 -347 -517 -529 -453 -528 -457 -572
-310 -160 -584 -567 -365 -633 -537 328 -545 -175 -248 -547 -587 -599 -591 -557 -282 323 -454 -496
-445 -276 -580 -545 -266 -600 -427 -127 -501 389 -144 -542 -534 -468 -491 -550 -396 -278 -290 -411
-581 -385 -510 -585 -483 -589 564 -575 -585 -523 -545 -392 -584 -387 -478 -556 -501 -620 -363 -346
-445 -276 -580 -545 -266 -600 -427 -127 -501 389 -144 -542 -534 -468 -491 -550 -396 -278 -290 -411
-343 -181 -504 -434 -169 -551 -334 100 -392 365 113 -444 -447 -357 -384 -448 -290 -173 -202 -324
-495 -430 -217 388 -607 -575 -423 -451 -541 -565 -563 -427 -661 -402 -575 -576 -496 -557 -457 -586
22 -82 -411 -461 -434 -329 -362 -355 -389 -399 -371 -277 -397 -416 -404 315 -10 -360 -330 -432
-201 -225 -340 -331 23 -412 -280 -297 -290 -305 -358 -353 376 -314 -346 -288 -243 -343 -318 -385
-441 -436 -121 384 -605 -553 -401 -439 -444 -536 -532 -403 -598 -346 -533 -530 -453 -270 -459 -573
368 -143 -522 -527 -497 -379 -454 -392 -509 -432 -429 -478 -517 -517 -517 -289 -304 -341 -382 -525
-445 -276 -580 -545 -266 -600 -427 -127 -501 389 -144 -542 -534 -468 -491 -550 -396 -278 -290 -411
-285 -293 -166 124 -489 -360 -168 -346 342 -351 -350 162 -408 -173 -120 -280 -233 -394 -317 -372
323 24 -48 -322 -325 -232 -291 -206 -309 -247 -235 -297 -436 -345 -345 18 8 -147 -229 -366
-372 -251 -481 -449 -546 -524 -345 -333 411 -434 -413 -367 -490 -416 -87 -481 -356 -479 -311 -482
-280 -185 -516 -515 -408 -552 -429 -34 -497 -257 -318 -512 -519 -537 -503 -499 -287 378 -398 -502
271 -92 -508 -527 -508 -308 -443 -416 -523 -456 -433 -408 -424 -472 -505 234 -211 -345 -400 -533
-478 -429 -208 387 -602 -568 -416 -443 -508 -551 -230 -419 -643 -385 -560 -561 -482 -545 -456 -579
368 -143 -522 -527 -497 -379 -454 -392 -509 -432 -429 -478 -517 -517 -517 -289 -304 -341 -382 -525
-391 -229 -641 -577 -180 -627 -434 -41 -526 299 373 -555 -562 -472 -520 -546 67 -201 -233 -362
-196 -238 401 -104 -418 -418 -223 -116 -364 -378 -384 -85 -485 -364 -398 -353 -328 -380 -281 -372
-44 -45 -361 -343 -290 -444 -265 127 -331 -155 -201 -362 -371 -377 -332 -358 -128 350 -273 -404
-445 -276 -580 -545 -266 -600 -427 -127 -501 389 -144 -542 -534 -468 -491 -550 -396 -278 -290 -411
-383 -188 -465 -483 -496 -486 -201 -357 -152 -380 -417 -358 -424 -298 393 -436 -368 -504 -219 -441
-171 -118 -187 -248 -326 -304 -192 -182 -214 201 -246 158 -370 -256 -288 205 98 -244 -253 -312
-170 -128 -518 -532 -433 -369 -448 -132 -506 -312 -350 -434 -467 -496 -515 175 -245 319 -390 -475
320 -49 -223 -267 -378 -265 -227 -264 26 -299 -290 128 -420 -280 -263 -168 -186 -221 -272 -371
144 -228 74 60 -374 -41 -115 -279 -109 -293 -280 215 -324 198 -205 -186 -146 -319 -267 -294
33 -124 -292 -294 -431 144 -269 -330 -271 -352 -356 -256 248 139 -337 -13 -191 -325 -337 -419
--------------------------------------------------------------------------------
--------------------------------------------------------------------------------
	Motif LASSLANASPEQQRTMLGENLYPLVEKLEPESAAKVTGMLLEMDQTEVLHLLESPEALKAKVAEALDVLRSVANP MEME-5 position-specific probability matrix
--------------------------------------------------------------------------------
letter-probability matrix: alength= 20 w= 75 nsites= 12 E= 1.8e-492
0.000000 0.000000 0.000000 0.000000 0.000000 0.000000 0.000000 0.000000 0.000000 1.000000 0.000000 0.000000 0.000000 0.000000 0.000000 0.000000 0.000000 0.000000 0.000000 0.000000
0.666667 0.000000 0.000000 0.000000 0.000000 0.000000 0.000000 0.000000 0.000000 0.000000 0.083333 0.000000 0.000000 0.000000 0.000000 0.000000 0.250000 0.000000 0.000000 0.000000
0.000000 0.000000 0.000000 0.000000 0.000000 0.000000 0.000000 0.000000 0.000000 0.000000 0.083333 0.000000 0.000000 0.000000 0.000000 0.666667 0.250000 0.000000 0.000000 0.000000
0.250000 0.000000 0.000000 0.000000 0.000000 0.000000 0.000000 0.000000 0.000000 0.083333 0.000000 0.166667 0.000000 0.000000 0.000000 0.500000 0.000000 0.000000 0.000000 0.000000
0.000000 0.000000 0.000000 0.000000 0.000000 0.000000 0.000000 0.000000 0.000000 1.000000 0.000000 0.000000 0.000000 0.000000 0.000000 0.000000 0.000000 0.000000 0.000000 0.000000
0.916667 0.000000 0.000000 0.000000 0.000000 0.000000 0.000000 0.000000 0.000000 0.000000 0.000000 0.000000 0.000000 0.000000 0.000000 0.083333 0.000000 0.000000 0.000000 0.000000
0.000000 0.000000 0.000000 0.000000 0.000000 0.000000 0.000000 0.000000 0.000000 0.250000 0.000000 0.500000 0.000000 0.166667 0.000000 0.083333 0.000000 0.000000 0.000000 0.000000
1.000000 0.000000 0.000000 0.000000 0.000000 0.000000 0.000000 0.000000 0.000000 0.000000 0.000000 0.000000 0.000000 0.000000 0.000000 0.000000 0.000000 0.000000 0.000000 0.000000
0.083333 0.000000 0.000000 0.000000 0.000000 0.000000 0.000000 0.000000 0.000000 0.000000 0.000000 0.083333 0.000000 0.000000 0.000000 0.750000 0.083333 0.000000 0.000000 0.000000
0.000000 0.000000 0.000000 0.000000 0.000000 0.000000 0.000000 0.000000 0.000000 0.000000 0.000000 0.000000 0.916667 0.000000 0.000000 0.083333 0.000000 0.000000 0.000000 0.000000
0.500000 0.000000 0.000000 0.500000 0.000000 0.000000 0.000000 0.000000 0.000000 0.000000 0.000000 0.000000 0.000000 0.000000 0.000000 0.000000 0.000000 0.000000 0.000000 0.000000
0.000000 0.000000 0.083333 0.000000 0.000000 0.000000 0.250000 0.000000 0.083333 0.000000 0.000000 0.083333 0.000000 0.416667 0.000000 0.083333 0.000000 0.000000 0.000000 0.000000
0.000000 0.000000 0.000000 0.000000 0.000000 0.000000 0.250000 0.000000 0.000000 0.000000 0.000000 0.000000 0.000000 0.666667 0.083333 0.000000 0.000000 0.000000 0.000000 0.000000
0.000000 0.000000 0.000000 0.000000 0.000000 0.000000 0.000000 0.000000 0.000000 0.000000 0.000000 0.000000 0.083333 0.000000 0.666667 0.166667 0.083333 0.000000 0.000000 0.000000
0.083333 0.000000 0.000000 0.000000 0.000000 0.000000 0.000000 0.000000 0.000000 0.000000 0.000000 0.000000 0.000000 0.250000 0.083333 0.000000 0.583333 0.000000 0.000000 0.000000
0.000000 0.000000 0.000000 0.000000 0.000000 0.000000 0.000000 0.166667 0.000000 0.083333 0.750000 0.000000 0.000000 0.000000 0.000000 0.000000 0.000000 0.000000 0.000000 0.000000
0.000000 0.000000 0.000000 0.000000 0.000000 0.000000 0.000000 0.000000 0.000000 1.000000 0.000000 0.000000 0.000000 0.000000 0.000000 0.000000 0.000000 0.000000 0.000000 0.000000
0.000000 0.000000 0.000000 0.000000 0.000000 1.000000 0.000000 0.000000 0.000000 0.000000 0.000000 0.000000 0.000000 0.000000 0.000000 0.000000 0.000000 0.000000 0.000000 0.000000
0.000000 0.000000 0.000000 1.000000 0.000000 0.000000 0.000000 0.000000 0.000000 0.000000 0.000000 0.000000 0.000000 0.000000 0.000000 0.000000 0.000000 0.000000 0.000000 0.000000
0.000000 0.000000 0.000000 0.000000 0.000000 0.000000 0.000000 0.000000 0.000000 0.000000 0.000000 0.416667 0.000000 0.250000 0.083333 0.166667 0.083333 0.000000 0.000000 0.000000
0.000000 0.000000 0.000000 0.000000 0.000000 0.000000 0.000000 0.000000 0.000000 1.000000 0.000000 0.000000 0.000000 0.000000 0.000000 0.000000 0.000000 0.000000 0.000000 0.000000
0.000000 0.000000 0.000000 0.000000 0.083333 0.000000 0.000000 0.000000 0.000000 0.000000 0.000000 0.000000 0.000000 0.000000 0.000000 0.000000 0.000000 0.000000 0.000000 0.916667
0.000000 0.000000 0.000000 0.000000 0.000000 0.000000 0.000000 0.000000 0.000000 0.000000 0.000000 0.000000 1.000000 0.000000 0.000000 0.000000 0.000000 0.000000 0.000000 0.000000
0.000000 0.000000 0.000000 0.000000 0.000000 0.000000 0.000000 0.000000 0.000000 0.916667 0.083333 0.000000 0.000000 0.000000 0.000000 0.000000 0.000000 0.000000 0.000000 0.000000
0.000000 0.000000 0.000000 0.000000 0.000000 0.000000 0.000000 0.000000 0.000000 0.000000 0.000000 0.000000 0.000000 0.000000 0.000000 0.000000 0.000000 1.000000 0.000000 0.000000
0.000000 0.000000 0.000000 0.833333 0.000000 0.000000 0.000000 0.000000 0.000000 0.000000 0.000000 0.166667 0.000000 0.000000 0.000000 0.000000 0.000000 0.000000 0.000000 0.000000
0.000000 0.000000 0.000000 0.000000 0.000000 0.000000 0.000000 0.000000 0.416667 0.083333 0.000000 0.000000 0.000000 0.416667 0.083333 0.000000 0.000000 0.000000 0.000000 0.000000
0.000000 0.000000 0.000000 0.083333 0.000000 0.000000 0.000000 0.166667 0.000000 0.500000 0.000000 0.000000 0.000000 0.250000 0.000000 0.000000 0.000000 0.000000 0.000000 0.000000
0.000000 0.000000 0.000000 1.000000 0.000000 0.000000 0.000000 0.000000 0.000000 0.000000 0.000000 0.000000 0.000000 0.000000 0.000000 0.000000 0.000000 0.000000 0.000000 0.000000
0.333333 0.000000 0.000000 0.000000 0.000000 0.000000 0.166667 0.000000 0.000000 0.000000 0.000000 0.000000 0.500000 0.000000 0.000000 0.000000 0.000000 0.000000 0.000000 0.000000
0.000000 0.000000 0.000000 0.583333 0.000000 0.000000 0.000000 0.000000 0.000000 0.083333 0.000000 0.000000 0.000000 0.000000 0.000000 0.000000 0.000000 0.333333 0.000000 0.000000
0.000000 0.000000 0.000000 0.000000 0.000000 0.000000 0.333333 0.000000 0.000000 0.000000 0.000000 0.166667 0.000000 0.000000 0.000000 0.500000 0.000000 0.000000 0.000000 0.000000
0.666667 0.000000 0.000000 0.000000 0.000000 0.000000 0.000000 0.000000 0.000000 0.000000 0.000000 0.000000 0.000000 0.000000 0.000000 0.000000 0.166667 0.166667 0.000000 0.000000
1.000000 0.000000 0.000000 0.000000 0.000000 0.000000 0.000000 0.000000 0.000000 0.000000 0.000000 0.000000 0.000000 0.000000 0.000000 0.000000 0.000000 0.000000 0.000000 0.000000
0.000000 0.000000 0.000000 0.000000 0.000000 0.000000 0.000000 0.000000 1.000000 0.000000 0.000000 0.000000 0.000000 0.000000 0.000000 0.000000 0.000000 0.000000 0.000000 0.000000
0.000000 0.000000 0.000000 0.000000 0.000000 0.000000 0.000000 0.083333 0.000000 0.000000 0.000000 0.000000 0.000000 0.000000 0.000000 0.000000 0.000000 0.916667 0.000000 0.000000
0.000000 0.000000 0.000000 0.000000 0.000000 0.000000 0.000000 0.000000 0.000000 0.000000 0.000000 0.000000 0.000000 0.000000 0.000000 0.000000 1.000000 0.000000 0.000000 0.000000
0.000000 0.000000 0.000000 0.000000 0.000000 1.000000 0.000000 0.000000 0.000000 0.000000 0.000000 0.000000 0.000000 0.000000 0.000000 0.000000 0.000000 0.000000 0.000000 0.000000
0.000000 0.000000 0.000000 0.000000 0.000000 0.000000 0.000000 0.000000 0.000000 0.000000 1.000000 0.000000 0.000000 0.000000 0.000000 0.000000 0.000000 0.000000 0.000000 0.000000
0.000000 0.000000 0.000000 0.000000 0.000000 0.000000 0.000000 0.000000 0.000000 1.000000 0.000000 0.000000 0.000000 0.000000 0.000000 0.000000 0.000000 0.000000 0.000000 0.000000
0.000000 0.000000 0.000000 0.000000 0.000000 0.000000 0.000000 0.000000 0.000000 1.000000 0.000000 0.000000 0.000000 0.000000 0.000000 0.000000 0.000000 0.000000 0.000000 0.000000
0.000000 0.000000 0.000000 0.916667 0.000000 0.000000 0.000000 0.000000 0.000000 0.000000 0.000000 0.000000 0.000000 0.083333 0.000000 0.000000 0.000000 0.000000 0.000000 0.000000
0.000000 0.000000 0.000000 0.000000 0.000000 0.000000 0.000000 0.000000 0.000000 0.000000 1.000000 0.000000 0.000000 0.000000 0.000000 0.000000 0.000000 0.000000 0.000000 0.000000
0.000000 0.000000 1.000000 0.000000 0.000000 0.000000 0.000000 0.000000 0.000000 0.000000 0.000000 0.000000 0.000000 0.000000 0.000000 0.000000 0.000000 0.000000 0.000000 0.000000
0.000000 0.000000 0.000000 0.083333 0.000000 0.000000 0.000000 0.000000 0.000000 0.000000 0.000000 0.000000 0.000000 0.916667 0.000000 0.000000 0.000000 0.000000 0.000000 0.000000
0.333333 0.000000 0.000000 0.000000 0.000000 0.000000 0.000000 0.000000 0.000000 0.000000 0.000000 0.000000 0.000000 0.000000 0.000000 0.000000 0.666667 0.000000 0.000000 0.000000
0.000000 0.000000 0.000000 0.916667 0.000000 0.000000 0.000000 0.000000 0.083333 0.000000 0.000000 0.000000 0.000000 0.000000 0.000000 0.000000 0.000000 0.000000 0.000000 0.000000
0.000000 0.000000 0.000000 0.000000 0.000000 0.000000 0.000000 0.333333 0.000000 0.000000 0.000000 0.000000 0.000000 0.000000 0.000000 0.000000 0.000000 0.666667 0.000000 0.000000
0.000000 0.000000 0.000000 0.000000 0.000000 0.000000 0.000000 0.000000 0.000000 1.000000 0.000000 0.000000 0.000000 0.000000 0.000000 0.000000 0.000000 0.000000 0.000000 0.000000
0.000000 0.000000 0.000000 0.000000 0.000000 0.000000 1.000000 0.000000 0.000000 0.000000 0.000000 0.000000 0.000000 0.000000 0.000000 0.000000 0.000000 0.000000 0.000000 0.000000
0.000000 0.000000 0.000000 0.000000 0.000000 0.000000 0.000000 0.000000 0.000000 1.000000 0.000000 0.000000 0.000000 0.000000 0.000000 0.000000 0.000000 0.000000 0.000000 0.000000
0.000000 0.000000 0.000000 0.000000 0.000000 0.000000 0.000000 0.083333 0.000000 0.833333 0.083333 0.000000 0.000000 0.000000 0.000000 0.000000 0.000000 0.000000 0.000000 0.000000
0.000000 0.000000 0.000000 1.000000 0.000000 0.000000 0.000000 0.000000 0.000000 0.000000 0.000000 0.000000 0.000000 0.000000 0.000000 0.000000 0.000000 0.000000 0.000000 0.000000
0.083333 0.000000 0.000000 0.000000 0.000000 0.000000 0.000000 0.000000 0.000000 0.000000 0.000000 0.000000 0.000000 0.000000 0.000000 0.916667 0.000000 0.000000 0.000000 0.000000
0.000000 0.000000 0.000000 0.000000 0.083333 0.000000 0.000000 0.000000 0.000000 0.000000 0.000000 0.000000 0.916667 0.000000 0.000000 0.000000 0.000000 0.000000 0.000000 0.000000
0.000000 0.000000 0.083333 0.833333 0.000000 0.000000 0.000000 0.000000 0.000000 0.000000 0.000000 0.000000 0.000000 0.000000 0.000000 0.000000 0.000000 0.083333 0.000000 0.000000
1.000000 0.000000 0.000000 0.000000 0.000000 0.000000 0.000000 0.000000 0.000000 0.000000 0.000000 0.000000 0.000000 0.000000 0.000000 0.000000 0.000000 0.000000 0.000000 0.000000
0.000000 0.000000 0.000000 0.000000 0.000000 0.000000 0.000000 0.000000 0.000000 1.000000 0.000000 0.000000 0.000000 0.000000 0.000000 0.000000 0.000000 0.000000 0.000000 0.000000
0.000000 0.000000 0.000000 0.166667 0.000000 0.000000 0.000000 0.000000 0.666667 0.000000 0.000000 0.166667 0.000000 0.000000 0.000000 0.000000 0.000000 0.000000 0.000000 0.000000
0.666667 0.000000 0.083333 0.000000 0.000000 0.000000 0.000000 0.000000 0.000000 0.000000 0.000000 0.000000 0.000000 0.000000 0.000000 0.166667 0.083333 0.000000 0.000000 0.000000
0.000000 0.000000 0.000000 0.000000 0.000000 0.000000 0.000000 0.000000 1.000000 0.000000 0.000000 0.000000 0.000000 0.000000 0.000000 0.000000 0.000000 0.000000 0.000000 0.000000
0.000000 0.000000 0.000000 0.000000 0.000000 0.000000 0.000000 0.000000 0.000000 0.000000 0.000000 0.000000 0.000000 0.000000 0.000000 0.000000 0.000000 1.000000 0.000000 0.000000
0.500000 0.000000 0.000000 0.000000 0.000000 0.000000 0.000000 0.000000 0.000000 0.000000 0.000000 0.000000 0.000000 0.000000 0.000000 0.500000 0.000000 0.000000 0.000000 0.000000
0.000000 0.000000 0.000000 0.916667 0.000000 0.000000 0.000000 0.000000 0.000000 0.000000 0.083333 0.000000 0.000000 0.000000 0.000000 0.000000 0.000000 0.000000 0.000000 0.000000
1.000000 0.000000 0.000000 0.000000 0.000000 0.000000 0.000000 0.000000 0.000000 0.000000 0.000000 0.000000 0.000000 0.000000 0.000000 0.000000 0.000000 0.000000 0.000000 0.000000
0.000000 0.000000 0.000000 0.000000 0.000000 0.000000 0.000000 0.000000 0.000000 0.500000 0.416667 0.000000 0.000000 0.000000 0.000000 0.000000 0.083333 0.000000 0.000000 0.000000
0.083333 0.000000 0.833333 0.000000 0.000000 0.000000 0.000000 0.083333 0.000000 0.000000 0.000000 0.000000 0.000000 0.000000 0.000000 0.000000 0.000000 0.000000 0.000000 0.000000
0.083333 0.000000 0.000000 0.000000 0.000000 0.000000 0.000000 0.083333 0.000000 0.000000 0.000000 0.000000 0.000000 0.000000 0.000000 0.000000 0.000000 0.833333 0.000000 0.000000
0.000000 0.000000 0.000000 0.000000 0.000000 0.000000 0.000000 0.000000 0.000000 1.000000 0.000000 0.000000 0.000000 0.000000 0.000000 0.000000 0.000000 0.000000 0.000000 0.000000
0.000000 0.000000 0.000000 0.000000 0.000000 0.000000 0.000000 0.000000 0.000000 0.000000 0.000000 0.000000 0.000000 0.000000 1.000000 0.000000 0.000000 0.000000 0.000000 0.000000
0.000000 0.000000 0.000000 0.000000 0.000000 0.000000 0.000000 0.000000 0.000000 0.333333 0.000000 0.166667 0.000000 0.000000 0.000000 0.416667 0.083333 0.000000 0.000000 0.000000
0.000000 0.000000 0.000000 0.000000 0.000000 0.000000 0.000000 0.000000 0.000000 0.000000 0.000000 0.000000 0.000000 0.000000 0.000000 0.333333 0.000000 0.666667 0.000000 0.000000
0.750000 0.000000 0.000000 0.000000 0.000000 0.000000 0.000000 0.000000 0.083333 0.000000 0.000000 0.166667 0.000000 0.000000 0.000000 0.000000 0.000000 0.000000 0.000000 0.000000
0.250000 0.000000 0.083333 0.083333 0.000000 0.083333 0.000000 0.000000 0.000000 0.000000 0.000000 0.250000 0.000000 0.250000 0.000000 0.000000 0.000000 0.000000 0.000000 0.000000
0.083333 0.000000 0.000000 0.000000 0.000000 0.333333 0.000000 0.000000 0.000000 0.000000 0.000000 0.000000 0.333333 0.166667 0.000000 0.083333 0.000000 0.000000 0.000000 0.000000
--------------------------------------------------------------------------------
--------------------------------------------------------------------------------
	Motif LASSLANASPEQQRTMLGENLYPLVEKLEPESAAKVTGMLLEMDQTEVLHLLESPEALKAKVAEALDVLRSVANP MEME-5 regular expression
--------------------------------------------------------------------------------
L[AT][ST][SA]LA[NL]ASP[AE][QH][QH]R[TQ]MLGE[NQ]LYPLVE[KQ][LQ]E[PA][EV][SH]AAKVTGMLLEMDQ[TA]E[VI]LHLLESPEALKAKV[AS]EA[LM]DVLR[SL][VS]A[ANQ][GP]
--------------------------------------------------------------------------------
Time 1138.15 secs.
********************************************************************************
********************************************************************************
MOTIF YVGBLDKSVTEEALHDLFSQFGQVVSCKV MEME-6	width = 29 sites = 50 llr = 2121 E-value = 8.5e-466
********************************************************************************
--------------------------------------------------------------------------------
	Motif YVGBLDKSVTEEALHDLFSQFGQVVSCKV MEME-6 Description
--------------------------------------------------------------------------------
Simplified A :1:::11::::22:111:11:1::::2::
pos.-specific C ::::::::::::::::::::2:::::4::
probability D :::3:6:1:3211::3:::::::::2:::
matrix E ::::::11::521:13:::1::2:1::::
F 4:::::::::::::1::a::4::::::::
G ::5:::::::::1::1::1::8:::::::
H :::::1::::1:1:2::::::::::::::
I :3::2:::2::::::::::::::41:::2
K ::4:::2::::2::1::::1:::::::5:
L ::::8:1:::::1a1:3:::1::11:::1
M ::::::::::::::::1::::::::::::
N :::5:::1:111:::1::11::1::::::
P :::::12::::::::::::1::1::::::
Q ::::::21::::1:1::::2::2:1::::
R ::::::::::::::1::::::::::::3:
S ::11:::4:::1:::1::62::1:16:::
T :::::::116::::::3::11:2:11:::
V :6::::::6:::::::1:::1::54:316
W 1::::::::::::::::::::::::::::
Y 5:::::::::::::1:::::1::::::::
bits 7.3
6.6
5.8
5.1
Relative 4.4 *
Entropy 3.6 * * *
(61.2 bits) 2.9 ** * ** * * * * *
2.2 ****** *** * * ** * ***
1.5 ****** **** ****** ** ******
0.7 *****************************
0.0 -----------------------------
Multilevel YVGNLDXSVTEEALXDLFSQFGXVVSCKV
consensus FIKDI IDDK ET I DVRI
sequence
--------------------------------------------------------------------------------
--------------------------------------------------------------------------------
	Motif YVGBLDKSVTEEALHDLFSQFGQVVSCKV MEME-6 sites sorted by position p-value
--------------------------------------------------------------------------------
Sequence name Start P-value Site
------------- ----- --------- -----------------------------
Brapa01T000413.1 108 1.63e-30 SVRLSGAGNI FIKNLDQSIDHKALHDTFSTFGNIVSCKV AVDASGQSKG
Brapa09T001186.1 121 2.18e-29 AARRSGVGNL FVKNLDKSVDNKTLHDTFSECGNIVSCKV ATDHMGQSRG
Brapa07T000526.1 112 3.55e-29 SVRRSGAGNI FIKNLDKSIDHKALHDTFSAFGNIISCKV AVDSSGQSKG
Brapa03T004326.1 117 3.55e-29 SVRRSGAGNI FIKNLDKSIDHKALHDTFSAFGNIISCKV ALDSSGQSKG
Brapa04T001885.1 124 1.27e-27 AARRSGIGNL FIKNLDKSVDNKTLHETFSPCGSIVSCKV ATDHMGQSKG
Brapa08T001642.1 114 1.92e-27 SVRRSGAGNI FIKNLDLAIDHKALHDTFSTFGNIVSCKV AVDASGQSKG
Brapa06T000389.1 122 2.88e-27 SVRKSGLGNI FIKNLDKSIDHKALHETFSAFGAILSCKV AVDPSGQSKG
Brapa07T003150.1 130 2.94e-26 STRLSGKGNV FIKNLDLTIDNKALYDTFSSFGTILSCKV AMDSTGKSRG
Brapa09T001186.1 317 2.98e-25 AGNGFDGLNL YVKNLDETVTDEKLRELFAEFGTVTSCKV MRDPSGISKG
Brapa07T003841.1 148 3.54e-25 STRLSGKGNV FIKNLDVSIDNKALYDTFSIFGTILSCKV AMDVTGRSKG
Brapa02T002125.1 124 3.54e-25 STRLSGKGNV FIKNLDLAIDNKDLYDTFSTFGTILSCKV EMTLSGRSRG
Brapa08T002734.1 140 1.34e-24 STRKSGKGNI FIKSLDASIDNKALFETFSSFGTILSCKV ATDVTGQSKG
Brapa05T003020.1 151 4.11e-24 QREDSIRRTV YVSDIDQSVTEEGLAALFSNCGQVVDCRI CGDPHSVLRF
Brapa03T003690.1 143 6.56e-24 QREDSMRRTV YVSDIDQTVTEEGLAGLFSNCGQVVDCRI CGDPHSVLRF
Brapa05T001702.1 131 5.34e-23 QREDSIRRTV YVSDIDQSVTEEVLAGLFSSYGQVVDCRI CGDPHSVLRF
Brapa09T005991.1 147 1.92e-22 QKEEAIRRTV HVLDIDQQVTEEQLAGLFQSCGQIVDCRI CGDNKSSLRL
Brapa03T004326.1 29 2.14e-21 AGAQFGTTSL YVGDLDASVTDSQLFDAFSQMGQVVSVLV CRDLATRRSL
Brapa05T002855.1 203 4.61e-21 MSGNQEFTNV YVKNLLESVTEDFLHTMFSQCGTVSSVVV MRDGMGRSRG
Brapa05T002855.1 113 1.25e-20 YRRRSGLGNL FVKNLDSSITSSCLERMFSPFGVILSCKV AEENGQSKGF
Brapa09T005993.1 147 1.80e-20 QKEEVIRRTV HVLDIDQQVSEEQLAGLFQSCGQVVDCRI CGDNKSILRL
Brapa06T001739.1 140 3.70e-20 QKDDVIRRTV YVSEIDQQVTEENLAGVFVNCGQVVDCRV CGDPKSVLRF
Brapa07T000526.1 203 4.16e-20 TANVTKFTNV YVKNLAESTTDDALKNTFGEFGNITSAVV MKDGDGKSKG
Brapa08T002734.1 336 4.16e-20 RFEKSQGANL YLKNLDDSVDDEKLKEMFSEFGNVTSSKV MVNPQGISRG
Brapa07T003841.1 61 5.26e-20 ALQAHPNSSL YVGDLDQSVNEAHLLDLFNQVAPVQTVRV CRDLTRRSLG
Brapa06T000372.1 381 7.47e-20 SDGDSNNSTI FVGGLDADVTEEDLMQPFSQFGEVVSVKI PVGKGCGFVQ
Brapa07T003150.1 43 8.39e-20 AFVTHPNSSL YVGDLDQTVNEAHLLDLFNQVAPVQTVRV CRDLTRRSLG
Brapa03T000892.1 26 1.06e-19 PQTLEEVRTL WIGDLQYWVDENYLSSCFSQTGELVSVKV IRNKITGQPE
Brapa10T001273.1 25 1.06e-19 PQTLEEVRTL WIGDLQYWVDENYLSSCFSQTGELVSVKV IRNKITGQPE
Brapa03T004326.1 210 1.49e-19 AANVTKFTNV YVKNLAESTTEDDLKSAFGEFGEITSAVV MRDGDGKSKG
Brapa09T001186.1 33 1.87e-19 GLNLGSMCSL YIGDLDFSVTDSQLYEYFTKVCQVVSVRV CRDSATNASL
Brapa02T002125.1 37 4.55e-19 ALQAHPNSSL YVGDLDKSVNEAHLLNLFNQVAHVQTVRV CRDLSHRSLG
Brapa06T000081.1 64 7.05e-19 GFDPTTCRSV YAGNIHTQVTEVLLQEIFASTGPVESCKL IRKDKSSYGF
Brapa08T000116.1 64 7.05e-19 GFDPSTCRSV YAGNIHTQVTEVLLQEIFASTGPVESCKL IRKDKSSYGF
Brapa08T002734.1 53 2.80e-18 ADQTHPNSSL YVGDLDPRVAEAHLFDLFKHIASVVSVRV CRDQNRRSLG
Brapa09T000863.1 56 3.11e-18 GFDPTSCRSV YVGNVHIQVTEPLLQEVFASTGPVESCKL IRKEQSSYGF
Brapa10T002046.1 267 3.45e-18 GESDPSNTTI FVGALDASVTDEELRAVFGQFGELTHVKI PPGKRCGFVQ
Brapa03T000892.1 245 1.73e-17 PENDITCTTV LIANLDPNVTEEELKKAFSPLGEVIYVNI PATKGYGYVQ
Brapa10T001273.1 244 1.91e-17 PENDITCTTV SIADLDPNVTEEELKNAFSPLGEVIYVNI PETKGYGYVQ
Brapa09T001186.1 212 2.11e-17 ASDKTKFTNV YVKNLSETTTDDELKAAFGQYGGISSAVV MRDGDGKSRC
Brapa08T000116.1 149 4.57e-17 REDTSSHFNI FVGDLSPEVTDAALFESFSAFNTCSDARV MWDQKTGRSR
Brapa05T002604.1 25 5.53e-17 EMAEAGYTLL YVGDIEPTVTDYVLFDAFSQASQVSSARV SGYSITRKSS
Brapa01T001082.1 991 6.09e-17 RRHSQERSRI CVKNLPKEVAEARLRDVFSKKGEITDAKL LRSREGTSRQ
Brapa02T002842.1 109 5.02e-16 GELERLEHKL FVGMLPKNVSEAELLSLFSKHGTIKDLQI LRGAQQTSKG
Brapa08T000344.1 196 7.81e-16 SENGGPDLSI FVGDLAPDVTDALLLETFAGYQSVKGAKV VIDSNTGRSK
Brapa09T001659.1 87 2.84e-15 DGSGFQSTNL WVGSLTPDTTESDLADLFGRFGDIDRLTA YSSRCFAFIY
Brapa01T002032.2 746 1.25e-14 ERIGAVEFKL FVGSLNKQATENEVEELFLQFGRVEDVYL MRDEYRQSRG
Brapa09T006430.1 46 1.87e-14 KMSSRSSRTI YVGNLPGDIREREVEDLFSKYGPVVQIDL KIPPRPPGYA
Brapa05T000362.1 621 2.19e-14 DDSGFTSNNL WVGSITMDTTESDLTELFGRFGDIDRITA YSSRGFAFIY
Brapa08T000116.1 271 3.79e-14 PENNPQYTTV YVGNLAPEVTQLDLHRLFHTLGAGVIEEV RVQRDKGFGF
Brapa04T000745.1 207 2.43e-12 RSYVDSPHKL YAGNLGWNLTSQGLKDAFADQPGVLGAKV VYERDSGRSR
--------------------------------------------------------------------------------
--------------------------------------------------------------------------------
	Motif YVGBLDKSVTEEALHDLFSQFGQVVSCKV MEME-6 block diagrams
--------------------------------------------------------------------------------
SEQUENCE NAME POSITION P-VALUE MOTIF DIAGRAM
------------- ---------------- -------------
Brapa01T000413.1 1.6e-30 107_[6]_476
Brapa09T001186.1 2.1e-17 32_[6]_59_[6]_62_[6]_76_[6]_276
Brapa07T000526.1 4.2e-20 111_[6]_62_[6]_417
Brapa03T004326.1 1.5e-19 28_[6]_59_[6]_64_[6]_384
Brapa04T001885.1 1.3e-27 123_[6]_492
Brapa08T001642.1 1.9e-27 113_[6]_477
Brapa06T000389.1 2.9e-27 121_[6]_503
Brapa07T003150.1 2.9e-26 42_[6]_58_[6]_490
Brapa07T003841.1 3.5e-25 60_[6]_58_[6]_508
Brapa02T002125.1 3.5e-25 36_[6]_58_[6]_504
Brapa08T002734.1 1.3e-24 52_[6]_58_[6]_167_[6]_309
Brapa05T003020.1 4.1e-24 150_[6]_155
Brapa03T003690.1 6.6e-24 142_[6]_155
Brapa05T001702.1 5.3e-23 130_[6]_155
Brapa09T005991.1 1.9e-22 146_[6]_152
Brapa05T002855.1 4.6e-21 112_[6]_61_[6]_339
Brapa09T005993.1 1.8e-20 146_[6]_152
Brapa06T001739.1 3.7e-20 139_[6]_153
Brapa06T000372.1 7.5e-20 380_[6]_88
Brapa03T000892.1 1.1e-19 25_[6]_190_[6]_157
Brapa10T001273.1 1.1e-19 24_[6]_190_[6]_147
Brapa06T000081.1 7e-19 63_[6]_329
Brapa08T000116.1 3.8e-14 63_[6]_56_[6]_93_[6]_122
Brapa09T000863.1 3.1e-18 55_[6]_334
Brapa10T002046.1 3.5e-18 266_[6]_102
Brapa05T002604.1 5.5e-17 24_[6]_461
Brapa01T001082.1 6.1e-17 990_[6]_760
Brapa02T002842.1 5e-16 108_[6]_303
Brapa08T000344.1 7.8e-16 195_[6]_200
Brapa09T001659.1 2.8e-15 86_[6]_831
Brapa01T002032.2 1.3e-14 745_[6]_491
Brapa09T006430.1 1.9e-14 45_[6]_277
Brapa05T000362.1 2.2e-14 620_[6]_910
Brapa04T000745.1 2.4e-12 206_[6]_73
--------------------------------------------------------------------------------
--------------------------------------------------------------------------------
	Motif YVGBLDKSVTEEALHDLFSQFGQVVSCKV MEME-6 in BLOCKS format
--------------------------------------------------------------------------------
BL MOTIF YVGBLDKSVTEEALHDLFSQFGQVVSCKV width=29 seqs=50
Brapa01T000413.1 ( 108) FIKNLDQSIDHKALHDTFSTFGNIVSCKV 1
Brapa09T001186.1 ( 121) FVKNLDKSVDNKTLHDTFSECGNIVSCKV 1
Brapa07T000526.1 ( 112) FIKNLDKSIDHKALHDTFSAFGNIISCKV 1
Brapa03T004326.1 ( 117) FIKNLDKSIDHKALHDTFSAFGNIISCKV 1
Brapa04T001885.1 ( 124) FIKNLDKSVDNKTLHETFSPCGSIVSCKV 1
Brapa08T001642.1 ( 114) FIKNLDLAIDHKALHDTFSTFGNIVSCKV 1
Brapa06T000389.1 ( 122) FIKNLDKSIDHKALHETFSAFGAILSCKV 1
Brapa07T003150.1 ( 130) FIKNLDLTIDNKALYDTFSSFGTILSCKV 1
Brapa09T001186.1 ( 317) YVKNLDETVTDEKLRELFAEFGTVTSCKV 1
Brapa07T003841.1 ( 148) FIKNLDVSIDNKALYDTFSIFGTILSCKV 1
Brapa02T002125.1 ( 124) FIKNLDLAIDNKDLYDTFSTFGTILSCKV 1
Brapa08T002734.1 ( 140) FIKSLDASIDNKALFETFSSFGTILSCKV 1
Brapa05T003020.1 ( 151) YVSDIDQSVTEEGLAALFSNCGQVVDCRI 1
Brapa03T003690.1 ( 143) YVSDIDQTVTEEGLAGLFSNCGQVVDCRI 1
Brapa05T001702.1 ( 131) YVSDIDQSVTEEVLAGLFSSYGQVVDCRI 1
Brapa09T005991.1 ( 147) HVLDIDQQVTEEQLAGLFQSCGQIVDCRI 1
Brapa03T004326.1 ( 29) YVGDLDASVTDSQLFDAFSQMGQVVSVLV 1
Brapa05T002855.1 ( 203) YVKNLLESVTEDFLHTMFSQCGTVSSVVV 1
Brapa05T002855.1 ( 113) FVKNLDSSITSSCLERMFSPFGVILSCKV 1
Brapa09T005993.1 ( 147) HVLDIDQQVSEEQLAGLFQSCGQVVDCRI 1
Brapa06T001739.1 ( 140) YVSEIDQQVTEENLAGVFVNCGQVVDCRV 1
Brapa07T000526.1 ( 203) YVKNLAESTTDDALKNTFGEFGNITSAVV 1
Brapa08T002734.1 ( 336) YLKNLDDSVDDEKLKEMFSEFGNVTSSKV 1
Brapa07T003841.1 ( 61) YVGDLDQSVNEAHLLDLFNQVAPVQTVRV 1
Brapa06T000372.1 ( 381) FVGGLDADVTEEDLMQPFSQFGEVVSVKI 1
Brapa07T003150.1 ( 43) YVGDLDQTVNEAHLLDLFNQVAPVQTVRV 1
Brapa03T000892.1 ( 26) WIGDLQYWVDENYLSSCFSQTGELVSVKV 1
Brapa10T001273.1 ( 25) WIGDLQYWVDENYLSSCFSQTGELVSVKV 1
Brapa03T004326.1 ( 210) YVKNLAESTTEDDLKSAFGEFGEITSAVV 1
Brapa09T001186.1 ( 33) YIGDLDFSVTDSQLYEYFTKVCQVVSVRV 1
Brapa02T002125.1 ( 37) YVGDLDKSVNEAHLLNLFNQVAHVQTVRV 1
Brapa06T000081.1 ( 64) YAGNIHTQVTEVLLQEIFASTGPVESCKL 1
Brapa08T000116.1 ( 64) YAGNIHTQVTEVLLQEIFASTGPVESCKL 1
Brapa08T002734.1 ( 53) YVGDLDPRVAEAHLFDLFKHIASVVSVRV 1
Brapa09T000863.1 ( 56) YVGNVHIQVTEPLLQEVFASTGPVESCKL 1
Brapa10T002046.1 ( 267) FVGALDASVTDEELRAVFGQFGELTHVKI 1
Brapa03T000892.1 ( 245) LIANLDPNVTEEELKKAFSPLGEVIYVNI 1
Brapa10T001273.1 ( 244) SIADLDPNVTEEELKNAFSPLGEVIYVNI 1
Brapa09T001186.1 ( 212) YVKNLSETTTDDELKAAFGQYGGISSAVV 1
Brapa08T000116.1 ( 149) FVGDLSPEVTDAALFESFSAFNTCSDARV 1
Brapa05T002604.1 ( 25) YVGDIEPTVTDYVLFDAFSQASQVSSARV 1
Brapa01T001082.1 ( 991) CVKNLPKEVAEARLRDVFSKKGEITDAKL 1
Brapa02T002842.1 ( 109) FVGMLPKNVSEAELLSLFSKHGTIKDLQI 1
Brapa08T000344.1 ( 196) FVGDLAPDVTDALLLETFAGYQSVKGAKV 1
Brapa09T001659.1 ( 87) WVGSLTPDTTESDLADLFGRFGDIDRLTA 1
Brapa01T002032.2 ( 746) FVGSLNKQATENEVEELFLQFGRVEDVYL 1
Brapa09T006430.1 ( 46) YVGNLPGDIREREVEDLFSKYGPVVQIDL 1
Brapa05T000362.1 ( 621) WVGSITMDTTESDLTELFGRFGDIDRITA 1
Brapa08T000116.1 ( 271) YVGNLAPEVTQLDLHRLFHTLGAGVIEEV 1
Brapa04T000745.1 ( 207) YAGNLGWNLTSQGLKDAFADQPGVLGAKV 1
//
--------------------------------------------------------------------------------
--------------------------------------------------------------------------------
	Motif YVGBLDKSVTEEALHDLFSQFGQVVSCKV MEME-6 position-specific scoring matrix
--------------------------------------------------------------------------------
log-odds matrix: alength= 20 w= 29 n= 46080 bayes= 11.4557 E= 8.5e-466
-326 114 -420 -406 287 -517 107 -276 -383 -139 -312 -390 -472 -419 -404 -206 -346 -353 335 376
-31 -361 -821 -804 -566 -857 -815 321 -780 -139 -444 -770 -822 -841 -854 -786 -492 319 -687 -702
-66 -300 -615 -626 -699 219 -535 -594 279 -68 -605 -523 -614 -550 -495 -15 -405 -545 -570 -684
-179 -474 265 -151 -684 -209 -341 -669 -428 -681 -46 337 -592 -459 -543 -16 -407 -710 -589 -566
-597 -417 -858 -806 -396 -871 -685 261 -769 359 -288 -791 -786 -706 -764 -805 -550 -136 -464 -594
3 -323 341 -110 -459 -220 145 -360 -214 -159 -363 -82 -25 -29 -300 -108 -15 -405 -348 -392
14 -302 -105 63 -115 -213 -209 -65 168 -14 -40 -242 118 171 -261 -163 -3 -158 148 11
-68 -317 85 2 -447 -425 -220 -346 -189 -360 -343 74 -420 138 -121 198 134 -389 247 -378
-176 -320 -722 -703 -535 -777 -655 275 -683 -139 -420 -692 -726 -734 -715 -697 109 324 -601 -658
-90 -347 229 -442 -602 -487 -364 -455 -429 -567 -502 41 -575 -456 -162 -95 363 -504 -496 -557
-461 -539 190 295 -721 -506 230 -610 -400 -625 -629 135 -577 -118 -541 -113 -428 -629 -618 -605
102 -305 55 176 -431 -420 -208 -329 194 -146 -325 36 -157 -84 -116 11 -225 -76 -323 -79
132 121 108 105 -115 -79 192 -329 -8 24 -325 -85 -407 66 -116 -287 -3 -76 -322 11
-596 -422 -805 -747 -376 -821 -622 -223 -706 389 -263 -744 -733 -648 -692 -750 -549 -67 -430 -562
85 -304 -265 3 103 -421 304 -327 135 54 -41 -242 -407 31 2 -97 -75 -370 -322 105
-23 -335 254 190 -465 -9 -234 -363 -81 -377 -360 38 -434 -92 -49 -18 -82 -405 -357 -395
87 228 -556 -494 -307 -526 -363 61 -441 226 117 -447 -166 -450 -462 -199 243 39 -263 -71
-878 -643 -845 -939 453 -837 -715 -788 -893 -741 -842 -867 -842 -897 -873 -905 -839 -881 -584 -604
56 -250 -283 -240 -429 4 4 -330 -86 -156 -333 28 -413 -30 -281 251 -32 -169 -324 -373
14 -305 -104 63 -431 -213 17 -66 67 -343 -325 36 22 210 -45 71 81 -371 -322 -363
-147 422 -555 -494 308 -526 1 -4 -138 13 -15 -447 -520 -132 -461 -418 112 39 -263 112
-35 74 -357 -436 -546 309 -384 -459 -398 -529 -481 -147 -217 -187 -428 -229 -412 -495 -353 -499
-66 -305 -30 122 -432 -131 17 -330 -174 -343 -326 146 78 171 -116 -51 172 -159 -323 -364
-528 134 -813 -790 -552 -234 -771 361 -760 -1 -433 -751 -808 -809 -826 -759 -485 288 -644 -674
-282 -238 -39 29 -364 -463 -263 127 -25 107 -269 -306 -451 24 -325 -21 135 228 -295 -359
-298 -267 170 -286 -469 -139 1 -79 -246 -401 -382 -233 -448 -114 -63 255 61 -435 -364 1
106 569 -594 -171 -348 -557 -408 60 -484 -38 -257 -488 -558 -493 -505 -203 -301 202 -308 -390
-311 -347 -117 -120 -485 -469 -245 -373 306 -151 -369 -16 -457 -92 200 -340 -8 16 -361 -80
-88 -358 -810 -792 -553 -848 -784 265 -767 92 -434 -761 -809 -821 -831 -774 -487 323 -660 -691
--------------------------------------------------------------------------------
--------------------------------------------------------------------------------
	Motif YVGBLDKSVTEEALHDLFSQFGQVVSCKV MEME-6 position-specific probability matrix
--------------------------------------------------------------------------------
letter-probability matrix: alength= 20 w= 29 nsites= 50 E= 8.5e-466
0.000000 0.020000 0.000000 0.000000 0.360000 0.000000 0.040000 0.000000 0.000000 0.020000 0.000000 0.000000 0.000000 0.000000 0.000000 0.020000 0.000000 0.000000 0.080000 0.460000
0.060000 0.000000 0.000000 0.000000 0.000000 0.000000 0.000000 0.300000 0.000000 0.020000 0.000000 0.000000 0.000000 0.000000 0.000000 0.000000 0.000000 0.620000 0.000000 0.000000
0.040000 0.000000 0.000000 0.000000 0.000000 0.460000 0.000000 0.000000 0.380000 0.040000 0.000000 0.000000 0.000000 0.000000 0.000000 0.080000 0.000000 0.000000 0.000000 0.000000
0.020000 0.000000 0.340000 0.020000 0.000000 0.020000 0.000000 0.000000 0.000000 0.000000 0.020000 0.500000 0.000000 0.000000 0.000000 0.080000 0.000000 0.000000 0.000000 0.000000
0.000000 0.000000 0.000000 0.000000 0.000000 0.000000 0.000000 0.200000 0.000000 0.780000 0.000000 0.000000 0.000000 0.000000 0.000000 0.000000 0.000000 0.020000 0.000000 0.000000
0.080000 0.000000 0.600000 0.020000 0.000000 0.020000 0.060000 0.000000 0.000000 0.020000 0.000000 0.020000 0.060000 0.040000 0.000000 0.040000 0.040000 0.000000 0.000000 0.000000
0.080000 0.000000 0.020000 0.100000 0.020000 0.020000 0.000000 0.020000 0.180000 0.060000 0.020000 0.000000 0.160000 0.180000 0.000000 0.020000 0.040000 0.020000 0.020000 0.040000
0.040000 0.000000 0.100000 0.060000 0.000000 0.000000 0.000000 0.000000 0.000000 0.000000 0.000000 0.080000 0.000000 0.140000 0.020000 0.400000 0.120000 0.000000 0.040000 0.000000
0.020000 0.000000 0.000000 0.000000 0.000000 0.000000 0.000000 0.220000 0.000000 0.020000 0.000000 0.000000 0.000000 0.000000 0.000000 0.000000 0.100000 0.640000 0.000000 0.000000
0.040000 0.000000 0.280000 0.000000 0.000000 0.000000 0.000000 0.000000 0.000000 0.000000 0.000000 0.060000 0.000000 0.000000 0.020000 0.040000 0.560000 0.000000 0.000000 0.000000
0.000000 0.000000 0.200000 0.520000 0.000000 0.000000 0.100000 0.000000 0.000000 0.000000 0.000000 0.120000 0.000000 0.020000 0.000000 0.040000 0.000000 0.000000 0.000000 0.000000
0.160000 0.000000 0.080000 0.240000 0.000000 0.000000 0.000000 0.000000 0.220000 0.020000 0.000000 0.060000 0.020000 0.020000 0.020000 0.100000 0.000000 0.040000 0.000000 0.020000
0.200000 0.020000 0.120000 0.140000 0.020000 0.060000 0.080000 0.000000 0.040000 0.080000 0.000000 0.020000 0.000000 0.080000 0.020000 0.000000 0.040000 0.040000 0.000000 0.040000
0.000000 0.000000 0.000000 0.000000 0.000000 0.000000 0.000000 0.000000 0.000000 0.960000 0.000000 0.000000 0.000000 0.000000 0.000000 0.000000 0.000000 0.040000 0.000000 0.000000
0.140000 0.000000 0.000000 0.060000 0.100000 0.000000 0.180000 0.000000 0.140000 0.100000 0.020000 0.000000 0.000000 0.060000 0.060000 0.040000 0.020000 0.000000 0.000000 0.080000
0.060000 0.000000 0.340000 0.260000 0.000000 0.100000 0.000000 0.000000 0.020000 0.000000 0.000000 0.060000 0.000000 0.020000 0.040000 0.080000 0.020000 0.000000 0.000000 0.000000
0.140000 0.040000 0.000000 0.000000 0.000000 0.000000 0.000000 0.040000 0.000000 0.320000 0.060000 0.000000 0.020000 0.000000 0.000000 0.020000 0.260000 0.080000 0.000000 0.020000
0.000000 0.000000 0.000000 0.000000 1.000000 0.000000 0.000000 0.000000 0.000000 0.000000 0.000000 0.000000 0.000000 0.000000 0.000000 0.000000 0.000000 0.000000 0.000000 0.000000
0.120000 0.000000 0.000000 0.000000 0.000000 0.120000 0.020000 0.000000 0.020000 0.020000 0.000000 0.060000 0.000000 0.040000 0.000000 0.560000 0.020000 0.020000 0.000000 0.000000
0.080000 0.000000 0.020000 0.100000 0.000000 0.020000 0.020000 0.020000 0.080000 0.000000 0.000000 0.060000 0.080000 0.240000 0.040000 0.160000 0.080000 0.000000 0.000000 0.000000
0.020000 0.160000 0.000000 0.000000 0.400000 0.000000 0.020000 0.020000 0.020000 0.060000 0.020000 0.000000 0.000000 0.020000 0.000000 0.000000 0.100000 0.080000 0.000000 0.080000
0.080000 0.020000 0.000000 0.000000 0.000000 0.820000 0.000000 0.000000 0.000000 0.000000 0.000000 0.020000 0.020000 0.020000 0.000000 0.020000 0.000000 0.000000 0.000000 0.000000
0.040000 0.000000 0.040000 0.160000 0.000000 0.040000 0.020000 0.000000 0.000000 0.000000 0.000000 0.140000 0.120000 0.180000 0.020000 0.060000 0.160000 0.020000 0.000000 0.000000
0.000000 0.020000 0.000000 0.000000 0.000000 0.020000 0.000000 0.400000 0.000000 0.060000 0.000000 0.000000 0.000000 0.000000 0.000000 0.000000 0.000000 0.500000 0.000000 0.000000
0.000000 0.000000 0.040000 0.080000 0.000000 0.000000 0.000000 0.080000 0.040000 0.140000 0.000000 0.000000 0.000000 0.060000 0.000000 0.080000 0.120000 0.360000 0.000000 0.000000
0.000000 0.000000 0.200000 0.000000 0.000000 0.040000 0.020000 0.020000 0.000000 0.000000 0.000000 0.000000 0.000000 0.020000 0.040000 0.560000 0.060000 0.000000 0.000000 0.040000
0.160000 0.440000 0.000000 0.020000 0.000000 0.000000 0.000000 0.040000 0.000000 0.040000 0.000000 0.000000 0.000000 0.000000 0.000000 0.020000 0.000000 0.280000 0.000000 0.000000
0.000000 0.000000 0.020000 0.020000 0.000000 0.000000 0.000000 0.000000 0.480000 0.020000 0.000000 0.040000 0.000000 0.020000 0.260000 0.000000 0.040000 0.080000 0.000000 0.020000
0.040000 0.000000 0.000000 0.000000 0.000000 0.000000 0.000000 0.200000 0.000000 0.120000 0.000000 0.000000 0.000000 0.000000 0.000000 0.000000 0.000000 0.640000 0.000000 0.000000
--------------------------------------------------------------------------------
--------------------------------------------------------------------------------
	Motif YVGBLDKSVTEEALHDLFSQFGQVVSCKV MEME-6 regular expression
--------------------------------------------------------------------------------
[YF][VI][GK][ND][LI]DXS[VI][TD][ED][EK]ALX[DE][LT]FSQFGX[VI]V[SD][CV][KR][VI]
--------------------------------------------------------------------------------
Time 1330.50 secs.
********************************************************************************
********************************************************************************
MOTIF LKTFHEJBGKMVEVKRAVPKD MEME-7	width = 21 sites = 35 llr = 1398 E-value = 7.4e-310
********************************************************************************
--------------------------------------------------------------------------------
	Motif LKTFHEJBGKMVEVKRAVPKD MEME-7 Description
--------------------------------------------------------------------------------
Simplified A :::::::::::::3::9::::
pos.-specific C :::::::::::::::::::::
probability D ::1::1:51:1:2:::::::5
matrix E ::2::4::::::8::::1::4
F :::4:::::::::::::::::
G :1::::::8:::::::::::1
H 2:::a1:::::::::::::::
I 2::::15::::::1:::1:::
K :313:::::6::::a3:::5:
L 311:::5:::2::::1:1:::
M :1::::::::3::::::1:::
N ::1::::41::::::::::::
P ::::::::::::::::::9::
Q 11::::::::2::::::::::
R :1:1:::::3:::::5:::5:
S ::1::::1::::::::::1::
T :13:::::::1:::::1::::
V 1::::1:::::a:6:::6:::
W :::::::::::::::::::::
Y :::::::::::::::::::::
bits 7.3
6.6
5.8 *
5.1 *
Relative 4.4 * *
Entropy 3.6 * * * * *
(57.6 bits) 2.9 * ** * ** *** **
2.2 * ** **** **********
1.5 *********************
0.7 *********************
0.0 ---------------------
Multilevel LKTFHEIDGKMVEVKRAVPKD
consensus I EK LN RQ DA K RE
sequence
--------------------------------------------------------------------------------
--------------------------------------------------------------------------------
	Motif LKTFHEJBGKMVEVKRAVPKD MEME-7 sites sorted by position p-value
--------------------------------------------------------------------------------
Sequence name Start P-value Site
------------- ----- --------- ---------------------
Brapa01T001715.1 178 1.92e-25 DSEESVDIVL HKTFHELNGKMVEVKRAVPKE PSQASINRSS
Brapa03T005386.1 175 1.92e-25 DSEESVDMVL HKTFHELNGKMVEVKRAVPKE PSSSSALPLA
Brapa01T004184.1 167 2.49e-24 DSEEAVEKVL LKTFHELNGKMVEVKRAVPKE LSPSPARSPL
Brapa03T003372.1 165 2.49e-24 DSEEAVEKVL LKTFHELNGKMVEVKRAVPKE LSPSPARSSP
Brapa05T003544.1 167 2.49e-24 DTEEAVDKVL LKTFHELNGKMVEVKRAVPKE MSPGPARSPL
Brapa03T001306.1 170 7.49e-24 DSDDAVDRVL HKTFHELNGKLVEVKRAVPKE VSPVSNIRSP
Brapa04T002576.1 163 3.30e-22 DSEDSVDLVL HKTFHDLNGKQVEVKRALPKD ANPGVVGGGG
Brapa09T004359.1 166 2.37e-21 ESEEAVDRVL QRTFHELNGKMVEVKLAVPKE MALNPIRNQM
Brapa02T003547.1 166 2.37e-21 ESEEAVDKVL QRTFHELNGKMVEVKLAVPKE MALNPIRNQM
Brapa05T003544.1 64 3.31e-21 FADPAVAEFV ITEKHHIDGRLVEAKKAVPRD DQNMVTRSNS
Brapa03T001755.1 169 7.33e-21 DSEDSVDLVL HKTFHDMNGKQVEVKRALPKD ANPGIAGGGR
Brapa01T001715.1 70 1.35e-20 FADPSVAERV IMEKHIIDGRTVEAKKAVPRD DHQQVLKRHA
Brapa03T005386.1 66 1.35e-20 FADPSVAERV ILEKHIIDGRTVEAKKAVPRD DQQVLKRHAS
Brapa03T001306.1 64 1.35e-20 FADPNVAERV IMEKHIIDGRTVEAKKAVPRD DHQQVMKRHA
Brapa06T003711.1 162 1.56e-20 ESEDAVDRVL RRTFHELNGKMVEVKLAVPKD PIRNQMNVNG
Brapa08T002347.1 169 2.78e-20 DSEDAVDRVL QKNFHDLNGKQVEVKRALPKD ANPGGAGRAM
Brapa03T003372.1 64 8.36e-20 FADPDVAETV ITEKHNIDGRLVEAKKAVPRD DQNTATRSNS
Brapa08T001246.1 177 1.09e-19 DSEEAVDKVL QRKFHELDGKMVEVKVAVPKE TSPIPNMNIS
Brapa01T004184.1 64 1.82e-19 FADPAVAEIV ITEKHSIDGRLVEAKKAVPRD DQNTVRSNSS
Brapa06T003711.1 64 1.56e-18 FADPNVAERV VLLRHVIDGKLVEAKKAVPRD DQKSNSSLQG
Brapa02T003547.1 64 1.56e-18 FSDPIVAERV VLLRHVIDGKLVEAKKAVPRD DHLVLNKSNN
Brapa08T001246.1 76 1.75e-18 FKDSSVAQRV LLQKHMIDGKSVEAKKAVPRD DHISVNKSNS
Brapa05T001147.1 169 3.04e-18 DSEDSVDLVL HKSYHDLSGKQVEVKRALPKD ANPGMAGGGG
Brapa09T004359.1 65 4.67e-18 FADPNVAERV VLIRHVIDGKIVEAKKAVPRD DHVVLNRSNS
Brapa03T001755.1 64 6.42e-18 FADPAVIDRV LQEKHHIDNRDVDVKRAMSRE EQSPGGRPGG
Brapa05T001147.1 64 6.42e-18 FSDPAVIDRV LQDKHHIDNRDVDVKRAMSRD EQSSAGRQGG
Brapa04T001456.1 100 7.13e-18 YADSSVVDKL IQDNHIINGKQVEIKRTIPRG SMSSSNEIKT
Brapa04T002576.1 64 2.94e-17 FSDPAVIDRV LQSKHHIDNRDVDVKRAMSRE EQSPGGGSRP
Brapa09T004846.1 183 4.78e-17 DSENSVEIVM QSHFHELSNKRVEVKRAIPKE GIQSNNGGGN
Brapa08T002347.1 64 1.12e-16 FSDPSLLDRV LQDKHHIDSREVDVKRAMSRE EQQVSGRSGS
Brapa01T003866.1 77 1.22e-15 FADPSVVDQV IDDTHTFNGKQVEIKRTIPKG AGGGGNQSKD
Brapa09T004846.1 64 5.94e-14 FANALDVDKA LADSHFILGRAVDVKKAIPIH DMRYQQQNMQ
Brapa06T001292.1 127 1.07e-13 ADSAVAEKVL EEEEHVIDDRKVDLKRTVPRG DRDTDIKAVS
Brapa06T001292.1 220 1.91e-13 AEDSVDRLFS DGKVHELGDKQVDIKRAEPKR AGRDNSFRSY
Brapa04T001456.1 191 3.15e-13 SEEMVDLLLA KGNRIELSGTQVEIKKAEPKK PNSVTTPSRR
--------------------------------------------------------------------------------
--------------------------------------------------------------------------------
	Motif LKTFHEJBGKMVEVKRAVPKD MEME-7 block diagrams
--------------------------------------------------------------------------------
SEQUENCE NAME POSITION P-VALUE MOTIF DIAGRAM
------------- ---------------- -------------
Brapa01T001715.1 1.3e-20 69_[7]_87_[7]_233
Brapa03T005386.1 1.3e-20 65_[7]_88_[7]_263
Brapa01T004184.1 1.8e-19 63_[7]_82_[7]_295
Brapa03T003372.1 8.4e-20 63_[7]_80_[7]_286
Brapa05T003544.1 3.3e-21 63_[7]_82_[7]_313
Brapa03T001306.1 1.3e-20 63_[7]_85_[7]_244
Brapa04T002576.1 2.9e-17 63_[7]_78_[7]_184
Brapa09T004359.1 4.7e-18 64_[7]_80_[7]_241
Brapa02T003547.1 1.6e-18 63_[7]_81_[7]_238
Brapa03T001755.1 6.4e-18 63_[7]_84_[7]_217
Brapa06T003711.1 1.6e-18 63_[7]_77_[7]_238
Brapa08T002347.1 1.1e-16 63_[7]_84_[7]_193
Brapa08T001246.1 1.7e-18 75_[7]_80_[7]_195
Brapa05T001147.1 6.4e-18 63_[7]_84_[7]_210
Brapa04T001456.1 3.1e-13 99_[7]_70_[7]_359
Brapa09T004846.1 5.9e-14 63_[7]_98_[7]_487
Brapa01T003866.1 1.2e-15 76_[7]_265
Brapa06T001292.1 1.1e-13 126_[7]_72_[7]_131
--------------------------------------------------------------------------------
--------------------------------------------------------------------------------
	Motif LKTFHEJBGKMVEVKRAVPKD MEME-7 in BLOCKS format
--------------------------------------------------------------------------------
BL MOTIF LKTFHEJBGKMVEVKRAVPKD width=21 seqs=35
Brapa01T001715.1 ( 178) HKTFHELNGKMVEVKRAVPKE 1
Brapa03T005386.1 ( 175) HKTFHELNGKMVEVKRAVPKE 1
Brapa01T004184.1 ( 167) LKTFHELNGKMVEVKRAVPKE 1
Brapa03T003372.1 ( 165) LKTFHELNGKMVEVKRAVPKE 1
Brapa05T003544.1 ( 167) LKTFHELNGKMVEVKRAVPKE 1
Brapa03T001306.1 ( 170) HKTFHELNGKLVEVKRAVPKE 1
Brapa04T002576.1 ( 163) HKTFHDLNGKQVEVKRALPKD 1
Brapa09T004359.1 ( 166) QRTFHELNGKMVEVKLAVPKE 1
Brapa02T003547.1 ( 166) QRTFHELNGKMVEVKLAVPKE 1
Brapa05T003544.1 ( 64) ITEKHHIDGRLVEAKKAVPRD 1
Brapa03T001755.1 ( 169) HKTFHDMNGKQVEVKRALPKD 1
Brapa01T001715.1 ( 70) IMEKHIIDGRTVEAKKAVPRD 1
Brapa03T005386.1 ( 66) ILEKHIIDGRTVEAKKAVPRD 1
Brapa03T001306.1 ( 64) IMEKHIIDGRTVEAKKAVPRD 1
Brapa06T003711.1 ( 162) RRTFHELNGKMVEVKLAVPKD 1
Brapa08T002347.1 ( 169) QKNFHDLNGKQVEVKRALPKD 1
Brapa03T003372.1 ( 64) ITEKHNIDGRLVEAKKAVPRD 1
Brapa08T001246.1 ( 177) QRKFHELDGKMVEVKVAVPKE 1
Brapa01T004184.1 ( 64) ITEKHSIDGRLVEAKKAVPRD 1
Brapa06T003711.1 ( 64) VLLRHVIDGKLVEAKKAVPRD 1
Brapa02T003547.1 ( 64) VLLRHVIDGKLVEAKKAVPRD 1
Brapa08T001246.1 ( 76) LLQKHMIDGKSVEAKKAVPRD 1
Brapa05T001147.1 ( 169) HKSYHDLSGKQVEVKRALPKD 1
Brapa09T004359.1 ( 65) VLIRHVIDGKIVEAKKAVPRD 1
Brapa03T001755.1 ( 64) LQEKHHIDNRDVDVKRAMSRE 1
Brapa05T001147.1 ( 64) LQDKHHIDNRDVDVKRAMSRD 1
Brapa04T001456.1 ( 100) IQDNHIINGKQVEIKRTIPRG 1
Brapa04T002576.1 ( 64) LQSKHHIDNRDVDVKRAMSRE 1
Brapa09T004846.1 ( 183) QSHFHELSNKRVEVKRAIPKE 1
Brapa08T002347.1 ( 64) LQDKHHIDSREVDVKRAMSRE 1
Brapa01T003866.1 ( 77) IDDTHTFNGKQVEIKRTIPKG 1
Brapa09T004846.1 ( 64) LADSHFILGRAVDVKKAIPIH 1
Brapa06T001292.1 ( 127) EEEEHVIDDRKVDLKRTVPRG 1
Brapa06T001292.1 ( 220) DGKVHELGDKQVDIKRAEPKR 1
Brapa04T001456.1 ( 191) KGNRIELSGTQVEIKKAEPKK 1
//
--------------------------------------------------------------------------------
--------------------------------------------------------------------------------
	Motif LKTFHEJBGKMVEVKRAVPKD MEME-7 position-specific scoring matrix
--------------------------------------------------------------------------------
log-odds matrix: alength= 20 w= 21 n= 46896 bayes= 11.7726 E= 7.4e-310
-247 -220 -76 -81 -349 -420 294 263 -40 184 -250 -256 -409 137 -80 -293 -209 31 -269 -329
-89 -262 -61 -59 -389 -88 -165 -287 225 97 92 -199 -364 137 81 -119 88 -329 -280 -321
-217 -264 127 166 -390 -379 59 -23 34 -22 -284 31 -365 -41 -219 -54 258 -330 -282 -323
-253 -286 -264 -72 298 -412 -193 -306 242 -322 -309 -49 -401 -201 87 -131 -39 -117 -304 -35
-722 -537 -689 -764 -575 -745 563 -19 -750 -629 -676 -581 -746 -577 -658 -724 -664 -715 -487 -472
-230 -209 96 230 -63 -404 266 168 -177 -240 12 -53 -392 -219 -258 -130 -34 66 -258 -315
-604 -417 -892 -826 -44 -867 -644 385 -784 285 31 -806 -766 -666 -748 -824 -558 -373 -388 -533
-453 -424 305 -366 -637 -160 -293 -625 -382 -121 -663 304 -544 -414 -497 -6 -360 -665 -542 -518
-290 -295 -39 -399 -532 306 -342 -450 -371 -517 -473 68 -501 -449 -412 -188 -379 -486 -346 -477
-464 -429 -558 -413 -657 -585 -299 -461 350 -453 -455 -400 -590 -284 246 -493 -62 -518 -418 -510
-89 -257 61 -60 -384 -379 -167 -21 -27 122 300 -201 -366 198 -74 -120 88 -321 -278 -320
-685 -515 -801 -878 -723 -782 -732 -367 -839 -575 -655 -818 -794 -858 -834 -826 -661 389 -648 -774
-399 -651 188 356 -751 -580 -436 -534 -349 -550 -545 -435 -534 -302 -515 -500 -433 -542 -622 -647
188 -307 -760 -740 -508 -791 -729 195 -715 -90 -388 -707 -758 -768 -779 -716 -436 306 -610 -638
-555 -421 -643 -630 -703 -671 -517 -519 420 -607 -598 -549 -648 -596 -277 -657 -536 -659 -476 -648
-464 -428 -558 -412 -651 -585 -298 -455 267 37 -452 -400 -590 -283 309 -492 -395 -125 -417 -508
360 -243 -675 -686 -653 -462 -598 -557 -678 -599 -579 -575 -581 -630 -658 -373 94 -489 -543 -682
-432 -283 -699 -29 -410 -709 -569 191 -623 89 204 -627 -677 -638 -652 -618 -396 312 -444 -528
-345 -359 -498 -493 -566 -547 -443 -463 -453 -472 -522 -508 380 -476 -506 17 -393 -499 -489 -596
-465 -429 -559 -413 -656 -586 -299 -23 322 -453 -455 -401 -591 -284 285 -493 -396 -517 -418 -510
-387 -553 302 251 -697 -29 50 -522 -76 -538 -534 -314 -518 -296 -110 -435 -392 -535 -580 -586
--------------------------------------------------------------------------------
--------------------------------------------------------------------------------
	Motif LKTFHEJBGKMVEVKRAVPKD MEME-7 position-specific probability matrix
--------------------------------------------------------------------------------
letter-probability matrix: alength= 20 w= 21 nsites= 35 E= 7.4e-310
0.000000 0.000000 0.028571 0.028571 0.000000 0.000000 0.171429 0.228571 0.028571 0.257143 0.000000 0.000000 0.000000 0.142857 0.028571 0.000000 0.000000 0.085714 0.000000 0.000000
0.028571 0.000000 0.028571 0.028571 0.000000 0.057143 0.000000 0.000000 0.285714 0.142857 0.057143 0.000000 0.000000 0.142857 0.114286 0.028571 0.085714 0.000000 0.000000 0.000000
0.000000 0.000000 0.142857 0.228571 0.000000 0.000000 0.028571 0.028571 0.057143 0.057143 0.000000 0.057143 0.000000 0.028571 0.000000 0.057143 0.314286 0.000000 0.000000 0.000000
0.000000 0.000000 0.000000 0.028571 0.400000 0.000000 0.000000 0.000000 0.314286 0.000000 0.000000 0.028571 0.000000 0.000000 0.114286 0.028571 0.028571 0.028571 0.000000 0.028571
0.000000 0.000000 0.000000 0.000000 0.000000 0.000000 0.971429 0.028571 0.000000 0.000000 0.000000 0.000000 0.000000 0.000000 0.000000 0.000000 0.000000 0.000000 0.000000 0.000000
0.000000 0.000000 0.114286 0.371429 0.028571 0.000000 0.142857 0.114286 0.000000 0.000000 0.028571 0.028571 0.000000 0.000000 0.000000 0.028571 0.028571 0.114286 0.000000 0.000000
0.000000 0.000000 0.000000 0.000000 0.028571 0.000000 0.000000 0.485714 0.000000 0.457143 0.028571 0.000000 0.000000 0.000000 0.000000 0.000000 0.000000 0.000000 0.000000 0.000000
0.000000 0.000000 0.457143 0.000000 0.000000 0.028571 0.000000 0.000000 0.000000 0.028571 0.000000 0.400000 0.000000 0.000000 0.000000 0.085714 0.000000 0.000000 0.000000 0.000000
0.000000 0.000000 0.057143 0.000000 0.000000 0.800000 0.000000 0.000000 0.000000 0.000000 0.000000 0.114286 0.000000 0.000000 0.000000 0.028571 0.000000 0.000000 0.000000 0.000000
0.000000 0.000000 0.000000 0.000000 0.000000 0.000000 0.000000 0.000000 0.628571 0.000000 0.000000 0.000000 0.000000 0.000000 0.342857 0.000000 0.028571 0.000000 0.000000 0.000000
0.028571 0.000000 0.085714 0.028571 0.000000 0.000000 0.000000 0.028571 0.028571 0.171429 0.257143 0.000000 0.000000 0.228571 0.028571 0.028571 0.085714 0.000000 0.000000 0.000000
0.000000 0.000000 0.000000 0.000000 0.000000 0.000000 0.000000 0.000000 0.000000 0.000000 0.000000 0.000000 0.000000 0.000000 0.000000 0.000000 0.000000 1.000000 0.000000 0.000000
0.000000 0.000000 0.200000 0.800000 0.000000 0.000000 0.000000 0.000000 0.000000 0.000000 0.000000 0.000000 0.000000 0.000000 0.000000 0.000000 0.000000 0.000000 0.000000 0.000000
0.285714 0.000000 0.000000 0.000000 0.000000 0.000000 0.000000 0.114286 0.000000 0.028571 0.000000 0.000000 0.000000 0.000000 0.000000 0.000000 0.000000 0.571429 0.000000 0.000000
0.000000 0.000000 0.000000 0.000000 0.000000 0.000000 0.000000 0.000000 1.000000 0.000000 0.000000 0.000000 0.000000 0.000000 0.000000 0.000000 0.000000 0.000000 0.000000 0.000000
0.000000 0.000000 0.000000 0.000000 0.000000 0.000000 0.000000 0.000000 0.342857 0.085714 0.000000 0.000000 0.000000 0.000000 0.542857 0.000000 0.000000 0.028571 0.000000 0.000000
0.914286 0.000000 0.000000 0.000000 0.000000 0.000000 0.000000 0.000000 0.000000 0.000000 0.000000 0.000000 0.000000 0.000000 0.000000 0.000000 0.085714 0.000000 0.000000 0.000000
0.000000 0.000000 0.000000 0.057143 0.000000 0.000000 0.000000 0.114286 0.000000 0.114286 0.114286 0.000000 0.000000 0.000000 0.000000 0.000000 0.000000 0.600000 0.000000 0.000000
0.000000 0.000000 0.000000 0.000000 0.000000 0.000000 0.000000 0.000000 0.000000 0.000000 0.000000 0.000000 0.885714 0.000000 0.000000 0.114286 0.000000 0.000000 0.000000 0.000000
0.000000 0.000000 0.000000 0.000000 0.000000 0.000000 0.000000 0.028571 0.514286 0.000000 0.000000 0.000000 0.000000 0.000000 0.457143 0.000000 0.000000 0.000000 0.000000 0.000000
0.000000 0.000000 0.457143 0.371429 0.000000 0.085714 0.028571 0.000000 0.028571 0.000000 0.000000 0.000000 0.000000 0.000000 0.028571 0.000000 0.000000 0.000000 0.000000 0.000000
--------------------------------------------------------------------------------
--------------------------------------------------------------------------------
	Motif LKTFHEJBGKMVEVKRAVPKD MEME-7 regular expression
--------------------------------------------------------------------------------
[LI]K[TE][FK]HE[IL][DN]G[KR][MQ]V[ED][VA]K[RK]AVP[KR][DE]
--------------------------------------------------------------------------------
Time 1511.38 secs.
********************************************************************************
********************************************************************************
MOTIF PEGKLFVGNJSWDVDEERLAE MEME-8	width = 21 sites = 50 llr = 1657 E-value = 2.7e-346
********************************************************************************
--------------------------------------------------------------------------------
	Motif PEGKLFVGNJSWDVDEERLAE MEME-8 Description
--------------------------------------------------------------------------------
Simplified A 1:1:::::::2:::::12:2:
pos.-specific C ::1::::::::::::::::::
probability D 22::::::2:::5:532:::1
matrix E 13::::::::::2::421:15
F :::::8:::::1:::::::::
G :13::::a3:::1::::::::
H ::2::::::::::::::::::
I ::::2:3::3:::::::1:::
K :::6:::::::::::::::21
L :12:6::::7:::::::1a::
M ::::::::::::::::11::1
[truncated: 996 more rows]
