# Supplementary material for: Genome-wide identification of RNA recognition motif (RRM1) in Brassica rapa and functional analysis of RNA-binding protein (BrRBP) under low-temperature stress
Source: BMC Plant Biol. 2023 Dec 7;23:621. doi: 10.1186/s12870-023-04639-4 (PMC10701981; doi:10.1186/s12870-023-04639-4)
Supplement: Supplementary file 3 — Additional file 3: Table S3. Collinearity of the RRM1 gene in Brassica rapa, Arabidopsis thaliana, Brassica napus, and Brassica juncea. [file 12870_2023_4639_MOESM3_ESM.xlsx]

## Sheet: Longyou 7 and Brassica rapa
Supplementary Table S3: Collinearity of the RRM1 gene in Brassica rapa, Arabidopsis thaliana, Brassica napus, and Brassica juncea.
BraA01g004190.3C	Brapa01T000412.1
BraA01g009640.3C	Brapa01T000935.4
BraA01g015520.3C	Brapa01T001525.1
BraA01g017410.3C	Brapa01T001715.1
BraA01g017720.3C	Brapa01T001743.3
BraA01g020510.3C	Brapa01T002032.2
BraA01g028560.3C	Brapa01T002880.1
BraA01g033880.3C	Brapa01T003427.1
BraA01g038250.3C	Brapa01T003866.1
BraA01g041310.3C	Brapa01T004184.2
BraA01g015520.3C	Brapa03T005256.1
BraA01g017410.3C	Brapa03T005386.1
BraA01g017720.3C	Brapa03T005403.1
BraA01g017410.3C	Brapa03T001306.1
BraA01g004190.3C	Brapa03T005894.1
BraA01g033880.3C	Brapa03T003910.1
BraA01g037260.3C	Brapa03T003690.1
BraA01g041310.3C	Brapa03T003372.1
BraA01g033880.3C	Brapa05T002622.1
BraA01g037260.3C	Brapa05T003020.1
BraA01g041310.3C	Brapa05T003544.1
BraA01g037260.3C	Brapa05T001702.1
BraA01g023710.3C	Brapa06T001739.1
BraA01g004190.3C	Brapa08T001641.1
BraA01g002760.3C	Brapa08T002098.1
BraA01g015520.3C	Brapa08T002074.1
BraA01g016250.3C	Brapa08T002048.1
BraA01g017720.3C	Brapa08T002004.1
BraA01g028560.3C	Brapa09T004954.1
BraA01g002120.3C	Brapa09T005453.1
BraA01g017720.3C	Brapa10T002046.1
BraA02g003220.3C	Brapa02T000329.1
BraA02g020440.3C	Brapa02T002125.1
BraA02g027400.3C	Brapa02T002842.1
BraA02g034150.3C	Brapa02T003547.1
BraA02g042360.3C	Brapa02T004406.1
BraA02g034150.3C	Brapa06T003711.1
BraA02g020440.3C	Brapa07T003841.1
BraA02g020440.3C	Brapa07T003150.1
BraA02g020440.3C	Brapa08T002734.1
BraA02g034150.3C	Brapa09T004359.1
BraA02g027060.3C	Brapa09T006430.1
BraA02g027400.3C	Brapa09T006375.1
BraA02g003220.3C	Brapa10T000577.2
BraA02g027400.3C	Brapa10T002952.1
BraA03g052050.3C	Brapa01T001525.1
BraA03g053230.3C	Brapa01T001715.1
BraA03g053440.3C	Brapa01T001743.3
BraA03g013370.3C	Brapa01T001715.1
BraA03g060500.3C	Brapa01T000171.1
BraA03g038750.3C	Brapa01T003427.1
BraA03g033420.3C	Brapa01T004184.2
BraA03g009070.3C	Brapa03T000892.1
BraA03g013370.3C	Brapa03T001306.1
BraA03g017730.3C	Brapa03T001755.1
BraA03g019420.3C	Brapa03T001936.1
BraA03g029670.3C	Brapa03T002997.1
BraA03g033420.3C	Brapa03T003372.1
BraA03g036490.3C	Brapa03T003690.1
BraA03g038750.3C	Brapa03T003910.1
BraA03g042800.3C	Brapa03T004326.1
BraA03g046010.3C	Brapa03T004647.1
BraA03g052050.3C	Brapa03T005256.1
BraA03g053230.3C	Brapa03T005386.1
BraA03g053440.3C	Brapa03T005403.1
BraA03g060500.3C	Brapa03T006112.1
BraA03g053230.3C	Brapa03T001306.1
BraA03g013370.3C	Brapa03T005386.1
BraA03g017730.3C	Brapa04T002576.1
BraA03g019420.3C	Brapa04T002810.1
BraA03g046010.3C	Brapa04T000745.1
BraA03g019420.3C	Brapa04T000642.1
BraA03g036490.3C	Brapa05T001702.1
BraA03g036490.3C	Brapa05T003020.1
BraA03g038750.3C	Brapa05T002622.1
BraA03g017730.3C	Brapa05T001147.1
BraA03g019420.3C	Brapa05T000840.1
BraA03g033420.3C	Brapa05T003544.1
BraA03g019420.3C	Brapa07T002287.1
BraA03g042800.3C	Brapa07T000526.1
BraA03g043410.3C	Brapa07T000408.1
BraA03g052050.3C	Brapa08T002074.1
BraA03g053440.3C	Brapa08T002004.1
BraA03g029670.3C	Brapa09T006509.1
BraA03g022750.3C	Brapa09T001659.1
BraA03g019420.3C	Brapa09T002178.1
BraA03g042800.3C	Brapa09T005567.1
BraA03g009070.3C	Brapa10T001273.1
BraA03g053440.3C	Brapa10T002046.1
BraA04g023990.3C	Brapa03T001755.1
BraA04g026350.3C	Brapa03T001936.1
BraA04g007010.3C	Brapa03T004647.1
BraA04g013120.3C	Brapa04T001456.1
BraA04g015670.3C	Brapa04T001727.1
BraA04g017160.3C	Brapa04T001885.1
BraA04g023990.3C	Brapa04T002576.1
BraA04g025100.3C	Brapa04T002685.1
BraA04g026350.3C	Brapa04T002810.1
BraA04g007010.3C	Brapa04T000745.1
BraA04g007140.3C	Brapa04T000762.1
BraA04g026350.3C	Brapa04T000642.1
BraA04g023990.3C	Brapa05T001147.1
BraA04g026350.3C	Brapa05T000840.1
BraA04g026350.3C	Brapa07T002287.1
BraA04g015670.3C	Brapa09T001064.1
BraA04g017160.3C	Brapa09T001186.1
BraA04g007140.3C	Brapa09T002286.1
BraA04g030330.3C	Brapa09T001659.1
BraA04g026350.3C	Brapa09T002178.1
BraA05g028190.3C	Brapa01T003427.1
BraA05g037900.3C	Brapa01T004184.2
BraA05g016780.3C	Brapa03T003690.1
BraA05g028190.3C	Brapa03T003910.1
BraA05g032590.3C	Brapa03T003690.1
BraA05g008240.3C	Brapa03T001936.1
BraA05g037900.3C	Brapa03T003372.1
BraA05g011410.3C	Brapa03T001755.1
BraA05g008240.3C	Brapa04T000642.1
BraA05g008240.3C	Brapa04T002810.1
BraA05g011410.3C	Brapa04T002576.1
BraA05g027930.3C	Brapa05T002604.1
BraA05g028190.3C	Brapa05T002622.1
BraA05g029520.3C	Brapa05T002735.3
BraA05g030810.3C	Brapa05T002855.1
BraA05g032590.3C	Brapa05T003020.1
BraA05g037900.3C	Brapa05T003544.1
BraA05g003560.3C	Brapa05T000362.1
BraA05g004570.3C	Brapa05T000464.2
BraA05g008240.3C	Brapa05T000840.1
BraA05g011410.3C	Brapa05T001147.1
BraA05g016780.3C	Brapa05T001702.1
BraA05g016780.3C	Brapa05T003020.1
BraA05g032590.3C	Brapa05T001702.1
BraA05g020000.3C	Brapa06T000422.15
BraA05g019650.3C	Brapa06T000372.1
BraA05g008240.3C	Brapa07T002287.1
BraA05g020000.3C	Brapa08T000410.1
BraA05g028750.3C	Brapa08T000410.1
BraA05g008240.3C	Brapa09T002178.1
BraA05g003560.3C	Brapa09T001659.1
BraA06g040970.3C	Brapa02T003547.1
BraA06g001440.3C	Brapa05T001749.1
BraA06g003650.3C	Brapa05T002622.1
BraA06g003850.3C	Brapa05T002604.1
BraA06g000890.3C	Brapa06T000081.1
BraA06g001440.3C	Brapa06T000136.1
BraA06g002020.3C	Brapa06T000204.1
BraA06g003650.3C	Brapa06T000372.1
BraA06g003850.3C	Brapa06T000389.1
BraA06g004180.3C	Brapa06T000422.15
BraA06g013360.3C	Brapa06T001292.1
BraA06g017700.3C	Brapa06T001739.1
BraA06g040970.3C	Brapa06T003711.1
BraA06g025060.3C	Brapa06T001739.1
BraA06g000890.3C	Brapa08T000116.1
BraA06g003650.3C	Brapa08T000344.1
BraA06g004180.3C	Brapa08T000410.1
BraA06g040970.3C	Brapa08T001246.1
BraA06g013360.3C	Brapa08T002968.1
BraA06g031830.3C	Brapa09T005991.1
BraA06g040970.3C	Brapa09T004359.1
BraA07g036220.3C	Brapa02T002125.1
BraA07g029450.3C	Brapa02T002125.1
BraA07g021280.3C	Brapa03T001936.1
BraA07g004210.3C	Brapa03T004401.1
BraA07g005390.3C	Brapa03T004326.1
BraA07g021280.3C	Brapa04T002810.1
BraA07g021280.3C	Brapa04T000642.1
BraA07g021280.3C	Brapa05T000840.1
BraA07g021280.3C	Brapa07T002287.1
BraA07g029450.3C	Brapa07T003150.1
BraA07g036220.3C	Brapa07T003841.1
BraA07g002200.3C	Brapa07T000223.1
BraA07g004210.3C	Brapa07T000408.1
BraA07g005390.3C	Brapa07T000526.1
BraA07g036220.3C	Brapa07T003150.1
BraA07g029450.3C	Brapa07T003841.1
BraA07g002200.3C	Brapa09T005455.1
BraA07g005390.3C	Brapa09T005567.1
BraA07g021280.3C	Brapa09T002178.1
BraA08g016220.3C	Brapa01T000413.1
BraA08g020600.3C	Brapa01T000273.1
BraA08g021210.3C	Brapa01T000208.1
BraA08g020330.3C	Brapa01T001525.1
BraA08g019610.3C	Brapa01T001743.3
BraA08g026750.3C	Brapa02T002125.1
BraA08g019610.3C	Brapa03T005403.1
BraA08g020330.3C	Brapa03T005256.1
BraA08g003420.3C	Brapa03T003910.1
BraA08g003420.3C	Brapa05T002589.1
BraA08g004090.3C	Brapa05T002671.1
BraA08g001210.3C	Brapa06T000081.1
BraA08g003420.3C	Brapa06T000372.1
BraA08g012250.3C	Brapa06T003711.1
BraA08g020600.3C	Brapa07T000334.2
BraA08g026750.3C	Brapa07T003150.1
BraA08g016220.3C	Brapa08T001642.1
BraA08g019610.3C	Brapa08T002004.1
BraA08g020050.3C	Brapa08T002048.1
BraA08g020330.3C	Brapa08T002074.1
BraA08g020600.3C	Brapa08T002098.1
BraA08g021210.3C	Brapa08T002159.1
BraA08g023150.3C	Brapa08T002347.1
BraA08g026750.3C	Brapa08T002734.1
BraA08g001210.3C	Brapa08T000116.1
BraA08g003420.3C	Brapa08T000344.1
BraA08g004090.3C	Brapa08T000410.1
BraA08g006010.3C	Brapa08T000616.1
BraA08g012250.3C	Brapa08T001246.1
BraA08g012250.3C	Brapa09T004359.1
BraA08g026750.3C	Brapa09T002584.1
BraA08g021210.3C	Brapa09T005453.1
BraA08g019610.3C	Brapa10T002046.1
BraA09g016700.3C	Brapa01T002880.1
BraA09g017880.3C	Brapa01T002770.1
BraA09g011450.3C	Brapa01T000208.1
BraA09g055530.3C	Brapa01T000025.1
BraA09g022850.3C	Brapa02T003547.1
BraA09g001240.3C	Brapa02T002842.1
BraA09g044420.3C	Brapa03T001936.1
BraA09g046150.3C	Brapa04T000487.1
BraA09g044420.3C	Brapa04T002810.1
BraA09g046150.3C	Brapa04T000460.1
BraA09g047470.3C	Brapa04T000362.1
BraA09g054280.3C	Brapa04T001885.1
BraA09g055530.3C	Brapa04T001726.1
BraA09g043340.3C	Brapa04T000762.1
BraA09g044420.3C	Brapa04T000642.1
BraA09g049430.3C	Brapa05T000362.1
BraA09g044420.3C	Brapa05T000840.1
BraA09g022850.3C	Brapa06T003711.1
BraA09g044420.3C	Brapa07T002287.1
BraA09g011430.3C	Brapa07T000223.1
BraA09g055530.3C	Brapa08T002298.1
BraA09g011450.3C	Brapa08T002159.1
BraA09g022850.3C	Brapa08T001246.1
BraA09g001240.3C	Brapa09T006375.1
BraA09g001740.3C	Brapa09T006430.1
BraA09g029650.3C	Brapa09T003758.1
BraA09g032350.3C	Brapa09T003397.1
BraA09g043340.3C	Brapa09T002286.1
BraA09g043750.3C	Brapa09T002248.1
BraA09g044420.3C	Brapa09T002178.1
BraA09g045210.3C	Brapa09T002100.2
BraA09g046150.3C	Brapa09T001997.1
BraA09g047470.3C	Brapa09T001852.1
BraA09g049430.3C	Brapa09T001659.1
BraA09g054280.3C	Brapa09T001186.1
BraA09g055530.3C	Brapa09T001063.1
BraA09g057770.3C	Brapa09T000863.1
BraA09g061260.3C	Brapa09T000505.1
BraA09g006140.3C	Brapa09T005991.1
BraA09g011430.3C	Brapa09T005455.1
BraA09g011450.3C	Brapa09T005453.1
BraA09g016700.3C	Brapa09T004954.1
BraA09g017420.3C	Brapa09T004891.1
BraA09g017840.3C	Brapa09T004846.1
BraA09g019340.3C	Brapa09T004697.1
BraA09g022850.3C	Brapa09T004359.1
BraA09g000970.3C	Brapa09T006509.1
BraA09g001240.3C	Brapa10T002952.1
BraA09g019340.3C	Brapa10T002528.1
BraA10g012960.3C	Brapa01T001743.3
BraA10g002010.3C	Brapa02T002842.1
BraA10g027940.3C	Brapa02T000329.1
BraA10g020950.3C	Brapa03T000892.1
BraA10g002010.3C	Brapa09T006375.1
BraA10g012960.3C	Brapa10T002046.1
BraA10g020950.3C	Brapa10T001273.1
BraA10g027940.3C	Brapa10T000577.2
BraA10g000790.3C	Brapa10T003063.1
BraA10g002010.3C	Brapa10T002952.1
BraA10g006560.3C	Brapa10T002528.1

## Sheet: Longyou 7 and Arabidopsis
AT1G58470.1	Brapa01T002770.1
AT1G60900.1	Brapa01T002880.1
AT1G49600.2	Brapa01T003427.1
AT1G71770.1	Brapa02T002125.1
AT1G03457.2	Brapa02T002842.1
AT1G22760.1	Brapa02T002125.1
AT1G49600.2	Brapa03T003910.1
AT1G53650.1	Brapa03T003690.1
AT1G53650.1	Brapa05T003020.1
AT1G53650.1	Brapa05T001702.1
AT1G49600.2	Brapa05T002622.1
AT1G49760.2	Brapa05T002604.1
AT1G17640.1	Brapa06T001292.1
AT1G49600.2	Brapa06T000372.1
AT1G49760.2	Brapa06T000389.1
AT1G48920.1	Brapa06T000422.15
AT1G54080.2	Brapa06T000081.1
AT1G71770.1	Brapa07T003841.1
AT1G22760.1	Brapa07T003150.1
AT1G71770.1	Brapa07T003150.1
AT1G22760.1	Brapa07T003841.1
AT1G49600.2	Brapa08T000344.1
AT1G43190.1	Brapa08T000616.1
AT1G17640.1	Brapa08T002968.1
AT1G22760.1	Brapa08T002734.1
AT1G48920.1	Brapa08T000410.1
AT1G54080.2	Brapa08T000116.1
AT1G11650.2	Brapa09T000505.1
AT1G17370.1	Brapa09T000863.1
AT1G32790.2	Brapa09T003397.1
AT1G59406.1	Brapa09T004846.1
AT1G60000.1	Brapa09T004891.1
AT1G60900.1	Brapa09T004954.1
AT1G47490.1	Brapa09T004697.1
AT1G02840.1	Brapa09T006430.1
AT1G03457.2	Brapa09T006375.1
AT1G01080.2	Brapa10T003063.1
AT1G47490.1	Brapa10T002528.1
AT1G03457.2	Brapa10T002952.1
AT2G33410.1	Brapa03T001755.1
AT2G37220.1	Brapa03T001936.1
AT2G46610.1	Brapa03T002432.1
AT2G21440.1	Brapa04T001727.1
AT2G23350.1	Brapa04T001885.1
AT2G33410.1	Brapa04T002576.1
AT2G35410.1	Brapa04T002685.1
AT2G37220.1	Brapa04T002810.1
AT2G41060.1	Brapa04T000362.1
AT2G37220.1	Brapa04T000642.1
AT2G43410.2	Brapa05T000362.1
AT2G44710.1	Brapa05T000464.2
AT2G33410.1	Brapa05T001147.1
AT2G37220.1	Brapa05T000840.1
AT2G47580.1	Brapa05T000035.1
AT2G30260.1	Brapa05T001435.1
AT2G37220.1	Brapa07T002287.1
AT2G16940.2	Brapa07T000408.1
AT2G18510.1	Brapa07T000223.1
AT2G21440.1	Brapa09T001064.1
AT2G23350.1	Brapa09T001186.1
AT2G41060.1	Brapa09T001852.1
AT2G18510.1	Brapa09T005455.1
AT2G43460.1	Brapa09T001659.1
AT2G37220.1	Brapa09T002178.1
AT3G13224.2	Brapa01T003866.1
AT3G19130.1	Brapa01T003427.1
AT3G14450.1	Brapa03T003690.1
AT3G19130.1	Brapa03T003910.1
AT3G07810.2	Brapa03T003372.1
AT3G52380.1	Brapa03T004647.1
AT3G61860.1	Brapa03T002432.1
AT3G53460.4	Brapa03T001936.1
AT3G55340.1	Brapa04T000487.1
AT3G53460.4	Brapa04T002810.1
AT3G55340.1	Brapa04T000460.1
AT3G52150.1	Brapa04T000762.1
AT3G52380.1	Brapa04T000745.1
AT3G14450.1	Brapa05T001702.1
AT3G07810.2	Brapa05T003544.1
AT3G14450.1	Brapa05T003020.1
AT3G16380.1	Brapa05T002855.1
AT3G19130.1	Brapa05T002622.1
AT3G53460.4	Brapa05T000840.1
AT3G14100.1	Brapa06T000081.1
AT3G07250.1	Brapa06T003153.1
AT3G19130.1	Brapa06T000372.1
AT3G49390.1	Brapa06T001739.1
AT3G53460.4	Brapa07T002287.1
AT3G14100.1	Brapa08T000116.1
AT3G18610.1	Brapa08T000410.1
AT3G52150.1	Brapa09T002286.1
AT3G52660.3	Brapa09T002248.1
AT3G53460.4	Brapa09T002178.1
AT3G55340.1	Brapa09T001997.1
AT3G59540.1	Brapa09T001659.1
AT3G61860.1	Brapa09T001482.1
AT3G14100.1	Brapa09T000863.1
AT4G24770.1	Brapa01T001525.1
AT4G25500.1	Brapa01T001595.1
AT4G26650.1	Brapa01T001715.1
AT4G27000.1	Brapa01T001743.3
AT4G19610.1	Brapa01T001082.1
AT4G36960.1	Brapa01T000171.1
AT4G34110.1	Brapa01T000413.1
AT4G16280.2	Brapa01T002032.2
AT4G03110.1	Brapa02T002842.1
AT4G24770.1	Brapa03T005256.1
AT4G26650.1	Brapa03T005386.1
AT4G27000.1	Brapa03T005403.1
AT4G26650.1	Brapa03T001306.1
AT4G00830.1	Brapa03T002997.1
AT4G34110.1	Brapa03T004326.1
AT4G25500.1	Brapa03T001478.1
AT4G36960.1	Brapa03T006112.1
AT4G14300.1	Brapa08T002347.1
AT4G24770.1	Brapa08T002074.1
AT4G25500.1	Brapa08T002048.1
AT4G27000.1	Brapa08T002004.1
AT4G34110.1	Brapa08T001642.1
AT4G35785.2	Brapa08T002098.1
AT4G00830.1	Brapa09T006509.1
AT4G09040.1	Brapa09T003758.1
AT4G02430.4	Brapa09T006430.1
AT4G03110.1	Brapa09T006375.1
AT4G36690.1	Brapa09T005453.1
AT4G10610.1	Brapa09T003397.1
AT4G27000.1	Brapa10T002046.1
AT4G03110.1	Brapa10T002952.1
AT5G50250.1	Brapa01T001525.1
AT5G54900.1	Brapa01T001743.3
AT5G55550.10	Brapa01T001715.1
AT5G09880.1	Brapa02T000329.1
AT5G47620.4	Brapa02T003547.1
AT5G19350.1	Brapa03T000892.1
AT5G55550.10	Brapa03T001306.1
AT5G54900.1	Brapa03T005403.1
AT5G55550.10	Brapa03T005386.1
AT5G40490.1	Brapa04T001456.1
AT5G47620.4	Brapa06T003711.1
AT5G24440.1	Brapa06T001739.1
AT5G54900.1	Brapa08T002004.1
AT5G47620.4	Brapa08T001246.1
AT5G24440.1	Brapa09T005991.1
AT5G47620.4	Brapa09T004359.1
AT5G09880.1	Brapa10T000577.2
AT5G19350.1	Brapa10T001273.1
AT5G54900.1	Brapa10T002046.1

## Sheet: Longyou 7 and Brassica juncea
BjuVA01G04390.1	Brapa01T000413.1
BjuVA01G10440.1	Brapa01T000945.4
BjuVA01G11750.1	Brapa01T001082.1
BjuVA01G16680.1	Brapa01T001525.1
BjuVA01G18590.1	Brapa01T001715.1
BjuVA01G18860.1	Brapa01T001743.3
BjuVA01G21790.1	Brapa01T002032.2
BjuVA01G29660.1	Brapa01T002770.1
BjuVA01G30760.2	Brapa01T002880.1
BjuVA01G36760.1	Brapa01T003427.1
BjuVA01G41580.1	Brapa01T003866.1
BjuVA01G11750.1	Brapa02T003306.1
BjuVA01G16680.1	Brapa03T005256.1
BjuVA01G18590.1	Brapa03T005386.1
BjuVA01G18860.1	Brapa03T005403.1
BjuVA01G36760.1	Brapa03T003910.1
BjuVA01G36760.1	Brapa05T002622.1
BjuVA01G11750.1	Brapa06T003883.1
BjuVA01G04390.1	Brapa08T001642.1
BjuVA01G11750.1	Brapa08T001402.1
BjuVA01G02940.1	Brapa08T002098.1
BjuVA01G16680.1	Brapa08T002074.1
BjuVA01G17380.1	Brapa08T002048.1
BjuVA01G18860.1	Brapa08T002004.1
BjuVA01G30760.2	Brapa09T004954.1
BjuVA02G03510.1	Brapa02T000329.1
BjuVA02G22360.1	Brapa02T002125.1
BjuVA02G29890.1	Brapa02T002842.1
BjuVA02G37020.1	Brapa02T003547.1
BjuVA02G46050.1	Brapa02T004406.1
BjuVA02G37020.1	Brapa09T004359.1
BjuVA02G29510.1	Brapa09T006430.1
BjuVA02G29890.1	Brapa09T006375.1
BjuVA02G03510.1	Brapa10T000577.2
BjuVA03G54470.1	Brapa01T001525.1
BjuVA03G55770.1	Brapa01T001715.1
BjuVA03G55970.1	Brapa01T001743.3
BjuVA03G13770.1	Brapa01T001715.1
BjuVA03G64160.1	Brapa01T000171.1
BjuVA03G40360.1	Brapa01T003427.1
BjuVA03G09310.1	Brapa03T000892.1
BjuVA03G13770.1	Brapa03T001306.1
BjuVA03G18360.1	Brapa03T001755.1
BjuVA03G20140.1	Brapa03T001936.1
BjuVA03G30990.1	Brapa03T002997.1
BjuVA03G34840.2	Brapa03T003372.1
BjuVA03G38130.1	Brapa03T003690.1
BjuVA03G40360.1	Brapa03T003910.1
BjuVA03G44930.1	Brapa03T004326.1
BjuVA03G48240.1	Brapa03T004647.1
BjuVA03G54470.1	Brapa03T005256.1
BjuVA03G55770.1	Brapa03T005386.1
BjuVA03G55970.1	Brapa03T005403.1
BjuVA03G64160.1	Brapa03T006112.1
BjuVA03G18360.1	Brapa04T002576.1
BjuVA03G20140.1	Brapa04T002810.1
BjuVA03G48240.1	Brapa04T000745.1
BjuVA03G38130.1	Brapa05T003020.1
BjuVA03G40360.1	Brapa05T002622.1
BjuVA03G18360.1	Brapa05T001147.1
BjuVA03G20140.1	Brapa05T000840.1
BjuVA03G44930.1	Brapa07T000526.1
BjuVA03G54470.1	Brapa08T002074.1
BjuVA03G55970.1	Brapa08T002004.1
BjuVA03G30990.1	Brapa09T006509.1
BjuVA03G44930.1	Brapa09T005567.1
BjuVA03G09310.1	Brapa10T001273.1
BjuVA04G25720.1	Brapa03T001755.1
BjuVA04G07350.1	Brapa03T004647.1
BjuVA04G13930.1	Brapa04T001456.1
BjuVA04G16520.1	Brapa04T001727.1
BjuVA04G18250.1	Brapa04T001885.1
BjuVA04G25720.1	Brapa04T002576.1
BjuVA04G26960.1	Brapa04T002685.1
BjuVA04G28320.1	Brapa04T002810.1
BjuVA04G07350.1	Brapa04T000745.1
BjuVA04G07510.1	Brapa04T000762.1
BjuVA04G25720.1	Brapa05T001147.1
BjuVA04G16520.1	Brapa09T001064.1
BjuVA04G18250.1	Brapa09T001186.1
BjuVA04G07510.1	Brapa09T002286.1
BjuVA05G30420.1	Brapa01T003427.1
BjuVA05G35100.1	Brapa03T003690.1
BjuVA05G08540.1	Brapa03T001936.1
BjuVA05G11660.1	Brapa03T001755.1
BjuVA05G11660.1	Brapa04T002576.1
BjuVA05G03630.1	Brapa05T000362.1
BjuVA05G04740.1	Brapa05T000464.2
BjuVA05G08540.1	Brapa05T000840.1
BjuVA05G11660.1	Brapa05T001147.1
BjuVA05G17530.1	Brapa05T001702.1
BjuVA05G30130.1	Brapa05T002604.1
BjuVA05G30420.1	Brapa05T002622.1
BjuVA05G31860.1	Brapa05T002735.3
BjuVA05G33220.1	Brapa05T002855.1
BjuVA05G35100.1	Brapa05T003020.1
BjuVA05G40520.1	Brapa05T003544.1
BjuVA05G20650.1	Brapa06T000422.15
BjuVA05G20650.1	Brapa08T000410.1
BjuVA05G03630.1	Brapa09T001659.1
BjuVA06G44010.1	Brapa02T003547.1
BjuVA06G00490.1	Brapa05T001702.1
BjuVA06G01360.1	Brapa06T000204.1
BjuVA06G03030.1	Brapa06T000372.1
BjuVA06G03220.1	Brapa06T000389.1
BjuVA06G03610.1	Brapa06T000422.15
BjuVA06G13110.1	Brapa06T001292.1
BjuVA06G18180.1	Brapa06T001739.1
BjuVA06G44010.1	Brapa06T003711.1
BjuVA06G26970.1	Brapa06T001739.1
BjuVA06G00130.1	Brapa06T000081.1
BjuVA06G03030.1	Brapa08T000344.1
BjuVA06G03610.1	Brapa08T000410.1
BjuVA06G13110.1	Brapa08T002968.1
BjuVA06G00130.1	Brapa08T000116.1
BjuVA06G34240.1	Brapa09T005991.1
BjuVA06G44010.1	Brapa09T004359.1
BjuVA07G38040.1	Brapa02T002125.1
BjuVA07G04940.1	Brapa03T004326.1
BjuVA07G03970.1	Brapa03T004401.1
BjuVA07G21940.1	Brapa04T000642.1
BjuVA07G21940.1	Brapa07T002287.1
BjuVA07G30820.1	Brapa07T003150.1
BjuVA07G38040.1	Brapa07T003841.1
BjuVA07G02230.1	Brapa07T000223.1
BjuVA07G03970.1	Brapa07T000408.1
BjuVA07G04940.1	Brapa07T000526.1
BjuVA07G30820.1	Brapa07T003841.1
BjuVA07G38040.1	Brapa07T003150.1
BjuVA07G02230.1	Brapa09T005455.1
BjuVA07G04940.1	Brapa09T005567.1
BjuVA07G21940.1	Brapa09T002178.1
BjuVA08G17260.1	Brapa01T000413.1
BjuVA08G22050.1	Brapa01T000273.1
BjuVA08G22700.1	Brapa01T000208.1
BjuVA08G21750.1	Brapa01T001525.1
BjuVA08G21030.1	Brapa01T001743.3
BjuVA08G21030.1	Brapa03T005403.1
BjuVA08G21750.1	Brapa03T005256.1
BjuVA08G01180.1	Brapa06T000081.1
BjuVA08G03500.1	Brapa06T000372.1
BjuVA08G04160.1	Brapa06T000422.15
BjuVA08G13240.1	Brapa08T001246.1
BjuVA08G17260.1	Brapa08T001642.1
BjuVA08G21030.1	Brapa08T002004.1
BjuVA08G21480.1	Brapa08T002048.1
BjuVA08G21750.1	Brapa08T002074.1
BjuVA08G22050.1	Brapa08T002098.1
BjuVA08G22700.1	Brapa08T002159.1
BjuVA08G24870.1	Brapa08T002347.1
BjuVA08G28660.1	Brapa08T002734.1
BjuVA08G01180.1	Brapa08T000116.1
BjuVA08G03500.1	Brapa08T000344.1
BjuVA08G04160.1	Brapa08T000410.1
BjuVA09G17290.1	Brapa01T002880.1
BjuVA09G18340.1	Brapa01T002770.1
BjuVA09G02120.1	Brapa02T002842.1
BjuVA09G00860.1	Brapa03T002997.1
BjuVA09G50590.1	Brapa04T000642.1
BjuVA09G51820.1	Brapa04T000762.1
BjuVA09G56820.1	Brapa04T001885.1
BjuVA09G58100.1	Brapa04T001727.1
BjuVA09G45570.1	Brapa05T000362.1
BjuVA09G23110.1	Brapa06T003711.1
BjuVA09G50590.1	Brapa07T002287.1
BjuVA09G11930.1	Brapa07T000223.1
BjuVA09G45570.1	Brapa09T001659.1
BjuVA09G49940.1	Brapa09T002100.2
BjuVA09G50590.1	Brapa09T002178.1
BjuVA09G51430.1	Brapa09T002248.1
BjuVA09G51820.1	Brapa09T002286.1
BjuVA09G00860.1	Brapa09T006509.1
BjuVA09G02120.1	Brapa09T006375.1
BjuVA09G11930.1	Brapa09T005455.1
BjuVA09G11950.1	Brapa09T005453.1
BjuVA09G17290.1	Brapa09T004954.1
BjuVA09G17940.1	Brapa09T004891.1
BjuVA09G18310.1	Brapa09T004846.1
BjuVA09G19850.1	Brapa09T004697.1
BjuVA09G23110.1	Brapa09T004359.1
BjuVA09G29240.1	Brapa09T003758.1
BjuVA09G56820.1	Brapa09T001186.1
BjuVA09G58100.1	Brapa09T001064.1
BjuVA09G60260.1	Brapa09T000863.1
BjuVA09G64130.1	Brapa09T000505.1
BjuVA09G33710.1	Brapa09T003397.1
BjuVA09G02120.1	Brapa10T002952.1
BjuVA10G27990.1	Brapa02T000329.1
BjuVA10G20590.1	Brapa03T000892.1
BjuVA10G01960.1	Brapa09T006375.1
BjuVA10G12640.1	Brapa10T002046.1
BjuVA10G20590.1	Brapa10T001273.1
BjuVA10G27990.1	Brapa10T000577.2
BjuVA10G00710.1	Brapa10T003063.1
BjuVA10G01960.1	Brapa10T002952.1
BjuVA10G06350.1	Brapa10T002528.1
BjuVB01G35690.1	Brapa01T003427.1
BjuVB01G06740.1	Brapa03T001936.1
BjuVB01G09700.1	Brapa03T001755.1
BjuVB01G40020.1	Brapa03T003690.1
BjuVB01G35690.1	Brapa03T003910.1
BjuVB01G45320.3	Brapa03T003372.1
BjuVB01G06740.1	Brapa04T002810.1
BjuVB01G09700.1	Brapa04T002576.1
BjuVB01G17530.1	Brapa04T001885.1
BjuVB01G19170.1	Brapa04T001727.1
BjuVB01G21740.1	Brapa04T001456.1
BjuVB01G35450.1	Brapa05T002604.1
BjuVB01G35690.1	Brapa05T002622.1
BjuVB01G36870.1	Brapa05T002735.3
BjuVB01G38190.1	Brapa05T002855.1
BjuVB01G40020.1	Brapa05T003020.1
BjuVB01G45320.3	Brapa05T003544.1
BjuVB01G06740.1	Brapa05T000840.1
BjuVB01G09700.1	Brapa05T001147.1
BjuVB01G40020.1	Brapa05T001702.1
BjuVB01G40480.1	Brapa06T000081.1
BjuVB01G40480.1	Brapa08T000116.1
BjuVB01G17530.1	Brapa09T001186.1
BjuVB01G19170.1	Brapa09T001064.1
BjuVB02G68830.1	Brapa01T001715.1
BjuVB02G68970.1	Brapa01T001743.3
BjuVB02G74660.1	Brapa01T000171.1
BjuVB02G50570.1	Brapa02T003547.1
BjuVB02G39860.1	Brapa02T000329.1
BjuVB02G68830.1	Brapa03T005386.1
BjuVB02G68970.1	Brapa03T005403.1
BjuVB02G74660.1	Brapa03T006112.1
BjuVB02G09310.1	Brapa03T004326.1
BjuVB02G32150.1	Brapa03T000892.1
BjuVB02G60680.1	Brapa03T004647.1
BjuVB02G13230.2	Brapa04T001727.1
BjuVB02G60680.1	Brapa04T000745.1
BjuVB02G50570.1	Brapa06T003711.1
BjuVB02G09310.1	Brapa07T000526.1
BjuVB02G09980.1	Brapa07T000408.1
BjuVB02G68970.1	Brapa08T002004.1
BjuVB02G04750.1	Brapa09T000505.1
BjuVB02G13230.2	Brapa09T001064.1
BjuVB02G63780.1	Brapa09T005991.1
BjuVB02G09310.1	Brapa09T005567.1
BjuVB02G23650.1	Brapa10T002046.1
BjuVB02G32150.1	Brapa10T001273.1
BjuVB02G39860.1	Brapa10T000577.2
BjuVB03G22550.1	Brapa01T004184.2
BjuVB03G12920.1	Brapa01T000273.1
BjuVB03G13540.1	Brapa01T000208.1
BjuVB03G19450.1	Brapa01T000413.1
BjuVB03G21830.1	Brapa01T001082.1
BjuVB03G12640.1	Brapa01T001525.1
BjuVB03G11930.1	Brapa01T001743.3
BjuVB03G44230.1	Brapa02T002125.1
BjuVB03G36170.1	Brapa02T002125.1
BjuVB03G53600.1	Brapa03T004326.1
BjuVB03G11930.1	Brapa03T005403.1
BjuVB03G12640.1	Brapa03T005256.1
BjuVB03G22550.1	Brapa03T003372.1
BjuVB03G22550.1	Brapa05T003544.1
BjuVB03G36170.1	Brapa07T003150.1
BjuVB03G44230.1	Brapa07T003841.1
BjuVB03G57030.1	Brapa07T000223.1
BjuVB03G53600.1	Brapa07T000526.1
BjuVB03G55040.1	Brapa07T000408.1
BjuVB03G36170.1	Brapa07T003841.1
BjuVB03G44230.1	Brapa07T003150.1
BjuVB03G11930.1	Brapa08T002004.1
BjuVB03G12640.1	Brapa08T002074.1
BjuVB03G12920.1	Brapa08T002098.1
BjuVB03G13540.1	Brapa08T002159.1
BjuVB03G15370.1	Brapa08T002347.1
BjuVB03G18850.1	Brapa08T002734.1
BjuVB03G19450.1	Brapa08T001642.1
BjuVB03G53600.1	Brapa09T005567.1
BjuVB03G33650.1	Brapa10T003063.1
BjuVB04G18160.1	Brapa01T002770.1
BjuVB04G23630.1	Brapa01T000208.1
BjuVB04G03080.1	Brapa02T004406.1
BjuVB04G09810.1	Brapa02T003547.1
BjuVB04G14060.1	Brapa02T003547.1
BjuVB04G24690.1	Brapa03T004326.1
BjuVB04G46830.1	Brapa05T001702.1
BjuVB04G09810.1	Brapa06T003711.1
BjuVB04G29600.1	Brapa06T001292.1
BjuVB04G50480.1	Brapa06T000372.1
BjuVB04G50670.1	Brapa06T000389.1
BjuVB04G51110.1	Brapa06T000422.15
BjuVB04G14060.1	Brapa06T003711.1
BjuVB04G46440.1	Brapa06T000081.1
BjuVB04G23650.1	Brapa07T000223.1
BjuVB04G24690.1	Brapa07T000526.1
BjuVB04G50480.1	Brapa08T000344.1
BjuVB04G51110.1	Brapa08T000410.1
BjuVB04G46440.1	Brapa08T000116.1
BjuVB04G29600.1	Brapa08T002968.1
BjuVB04G14060.1	Brapa09T004359.1
BjuVB04G16990.1	Brapa09T004697.1
BjuVB04G18160.1	Brapa09T004846.1
BjuVB04G18520.1	Brapa09T004891.1
BjuVB04G43060.1	Brapa09T003397.1
BjuVB04G23630.1	Brapa09T005453.1
BjuVB04G23650.1	Brapa09T005455.1
BjuVB04G24690.1	Brapa09T005567.1
BjuVB04G09810.1	Brapa09T004359.1
BjuVB04G52520.1	Brapa10T002528.1
BjuVB05G01600.1	Brapa01T000171.1
BjuVB05G04100.1	Brapa01T000413.1
BjuVB05G19740.1	Brapa01T002032.2
BjuVB05G10540.1	Brapa01T001715.1
BjuVB05G12270.1	Brapa01T001525.1
BjuVB05G16710.1	Brapa01T001082.1
BjuVB05G54800.1	Brapa02T002125.1
BjuVB05G45690.1	Brapa02T002842.1
BjuVB05G25860.1	Brapa02T000329.1
BjuVB05G01600.1	Brapa03T006112.1
BjuVB05G10540.1	Brapa03T005386.1
BjuVB05G12270.1	Brapa03T005256.1
BjuVB05G41580.1	Brapa06T001739.1
BjuVB05G54800.1	Brapa07T003841.1
BjuVB05G54800.1	Brapa07T003150.1
BjuVB05G04100.1	Brapa08T001642.1
BjuVB05G12270.1	Brapa08T002074.1
BjuVB05G11570.1	Brapa08T002048.1
BjuVB05G02670.1	Brapa08T002098.1
BjuVB05G45180.1	Brapa09T006430.1
BjuVB05G45690.1	Brapa09T006375.1
BjuVB05G25860.1	Brapa10T000577.2
BjuVB06G08340.1	Brapa03T001936.1
BjuVB06G49290.1	Brapa04T000642.1
BjuVB06G08340.1	Brapa04T002810.1
BjuVB06G03380.1	Brapa05T000362.1
BjuVB06G04390.1	Brapa05T000464.2
BjuVB06G08340.1	Brapa05T000840.1
BjuVB06G25730.1	Brapa05T001702.1
BjuVB06G10900.1	Brapa06T001739.1
BjuVB06G49290.1	Brapa07T002287.1
BjuVB06G49290.1	Brapa09T002178.1
BjuVB06G49740.1	Brapa09T002248.1
BjuVB06G40320.2	Brapa10T002952.1
BjuVB07G02890.1	Brapa01T004184.2
BjuVB07G05850.1	Brapa01T003866.1
BjuVB07G09680.1	Brapa01T003427.1
BjuVB07G14040.1	Brapa01T002880.1
BjuVB07G15090.1	Brapa01T002770.1
BjuVB07G06740.1	Brapa03T003690.1
BjuVB07G09680.1	Brapa03T003910.1
BjuVB07G02890.1	Brapa03T003372.1
BjuVB07G28460.1	Brapa03T003910.1
BjuVB07G30860.1	Brapa03T003690.1
BjuVB07G30860.1	Brapa05T003020.1
BjuVB07G02890.1	Brapa05T003544.1
BjuVB07G06740.1	Brapa05T003020.1
BjuVB07G09680.1	Brapa05T002622.1
BjuVB07G48860.1	Brapa06T000081.1
BjuVB07G45300.1	Brapa06T000422.15
BjuVB07G46160.1	Brapa06T000372.1
BjuVB07G35000.1	Brapa08T001246.1
BjuVB07G45300.1	Brapa08T000410.1
BjuVB07G46160.1	Brapa08T000344.1
BjuVB07G48860.1	Brapa08T000116.1
BjuVB07G19950.1	Brapa09T005991.1
BjuVB07G14040.1	Brapa09T004954.1
BjuVB08G07380.1	Brapa03T000892.1
BjuVB08G12340.2	Brapa03T001306.1
BjuVB08G17260.2	Brapa03T001755.1
BjuVB08G19340.1	Brapa03T001936.1
BjuVB08G33470.3	Brapa03T002997.1
BjuVB08G35660.1	Brapa03T002997.1
BjuVB08G17260.2	Brapa04T002576.1
BjuVB08G19340.1	Brapa04T002810.1
BjuVB08G52550.1	Brapa04T000642.1
BjuVB08G17260.2	Brapa05T001147.1
BjuVB08G19340.1	Brapa05T000840.1
BjuVB08G48750.1	Brapa06T001739.1
BjuVB08G52550.1	Brapa07T002287.1
BjuVB08G57680.1	Brapa09T001659.1
BjuVB08G33470.3	Brapa09T006509.1
BjuVB08G51910.1	Brapa09T002248.1
BjuVB08G52550.1	Brapa09T002178.1
BjuVB08G53150.1	Brapa09T002100.2
BjuVB08G35660.1	Brapa09T006509.1
BjuVB08G36790.1	Brapa09T006430.1
BjuVB08G37500.1	Brapa09T006375.1
BjuVB08G43040.1	Brapa09T003758.1
BjuVB08G07380.1	Brapa10T001273.1
BjuVB08G37500.1	Brapa10T002952.1
BjuV_Contig00683G00530.1	Brapa03T004647.1
BjuV_Contig00683G00410.1	Brapa04T000762.1
BjuV_Contig00683G00530.1	Brapa04T000745.1
BjuV_Contig00683G00410.1	Brapa09T002286.1
BjuV_Contig00718G00040.1	Brapa09T006430.1
BjuV_Contig01022G00190.1	Brapa03T003372.1
BjuV_Contig01022G00190.1	Brapa05T003544.1

## Sheet: Longyou 7 and Brassica napus
ZS11A01G004110-mRNA-1	Brapa01T000413.1
ZS11A01G009450-mRNA-1	Brapa01T000945.4
ZS11A01G010700-mRNA-1	Brapa01T001079.1
ZS11A01G028570-mRNA-1	Brapa01T002770.1
ZS11A01G029650-mRNA-2	Brapa01T002880.1
ZS11A01G035030-mRNA-1	Brapa01T003427.1
ZS11A01G015230-mRNA-1	Brapa01T001525.1
ZS11A01G016940-mRNA-1	Brapa01T001715.1
ZS11A01G017200-mRNA-1	Brapa01T001742.1
ZS11A01G020230-mRNA-1	Brapa01T002032.2
ZS11A01G041600-mRNA-1	Brapa01T003866.1
ZS11A01G010700-mRNA-1	Brapa02T003306.1
ZS11A01G015230-mRNA-1	Brapa03T005256.1
ZS11A01G016940-mRNA-1	Brapa03T005386.1
ZS11A01G017200-mRNA-1	Brapa03T005402.1
ZS11A01G016940-mRNA-1	Brapa03T001308.1
ZS11A01G035030-mRNA-1	Brapa03T003910.1
ZS11A01G035030-mRNA-1	Brapa05T002622.1
ZS11A01G004110-mRNA-1	Brapa08T001642.1
ZS11A01G010700-mRNA-1	Brapa08T001402.1
ZS11A01G015230-mRNA-1	Brapa08T002074.1
ZS11A01G015910-mRNA-1	Brapa08T002048.1
ZS11A01G029650-mRNA-2	Brapa09T004954.1
ZS11A02G020070-mRNA-1	Brapa02T002125.1
ZS11A02G027310-mRNA-1	Brapa02T002843.1
ZS11A02G034220-mRNA-1	Brapa02T003547.1
ZS11A02G042190-mRNA-1	Brapa02T004406.1
ZS11A02G005520-mRNA-1	Brapa02T000329.1
ZS11A02G034220-mRNA-1	Brapa06T003711.1
ZS11A02G034220-mRNA-1	Brapa09T004359.1
ZS11A02G026990-mRNA-3	Brapa09T006430.1
ZS11A02G027310-mRNA-1	Brapa09T006374.1
ZS11A02G005520-mRNA-1	Brapa10T000577.2
ZS11A03G049570-mRNA-1	Brapa01T001525.1
ZS11A03G050750-mRNA-1	Brapa01T001715.1
ZS11A03G050920-mRNA-1	Brapa01T001742.1
ZS11A03G058470-mRNA-1	Brapa01T000171.1
ZS11A03G036760-mRNA-1	Brapa01T003427.1
ZS11A03G031740-mRNA-1	Brapa01T004184.2
ZS11A03G008460-mRNA-1	Brapa03T000892.1
ZS11A03G012340-mRNA-1	Brapa03T001306.1
ZS11A03G016520-mRNA-1	Brapa03T001755.1
ZS11A03G018180-mRNA-1	Brapa03T001936.1
ZS11A03G028150-mRNA-1	Brapa03T002997.1
ZS11A03G031740-mRNA-1	Brapa03T003372.1
ZS11A03G034720-mRNA-1	Brapa03T003690.1
ZS11A03G036760-mRNA-1	Brapa03T003910.1
ZS11A03G040690-mRNA-1	Brapa03T004326.1
ZS11A03G043830-mRNA-1	Brapa03T004647.1
ZS11A03G047990-mRNA-1	Brapa03T005079.1
ZS11A03G049570-mRNA-1	Brapa03T005256.1
ZS11A03G050750-mRNA-1	Brapa03T005386.1
ZS11A03G050920-mRNA-1	Brapa03T005402.1
ZS11A03G058470-mRNA-1	Brapa03T006112.1
ZS11A03G016520-mRNA-1	Brapa04T002576.1
ZS11A03G018180-mRNA-1	Brapa04T002810.1
ZS11A03G043830-mRNA-1	Brapa04T000745.1
ZS11A03G034720-mRNA-1	Brapa05T003020.1
ZS11A03G016520-mRNA-1	Brapa05T001147.1
ZS11A03G018180-mRNA-1	Brapa05T000840.1
ZS11A03G031740-mRNA-1	Brapa05T003544.1
ZS11A03G040690-mRNA-1	Brapa07T000526.1
ZS11A03G050920-mRNA-1	Brapa08T002004.1
ZS11A03G049570-mRNA-1	Brapa08T002074.1
ZS11A03G028150-mRNA-1	Brapa09T006509.1
ZS11A03G040690-mRNA-1	Brapa09T005567.1
ZS11A03G008460-mRNA-1	Brapa10T001273.1
ZS11A04G023530-mRNA-1	Brapa03T001755.1
ZS11A04G026000-mRNA-1	Brapa03T001936.1
ZS11A04G006730-mRNA-1	Brapa03T004647.1
ZS11A04G012640-mRNA-1	Brapa04T001456.1
ZS11A04G015300-mRNA-1	Brapa04T001727.1
ZS11A04G016860-mRNA-1	Brapa04T001885.1
ZS11A04G023530-mRNA-1	Brapa04T002576.1
ZS11A04G024690-mRNA-1	Brapa04T002685.1
ZS11A04G026000-mRNA-1	Brapa04T002810.1
ZS11A04G006580-mRNA-1	Brapa04T000762.1
ZS11A04G006730-mRNA-1	Brapa04T000745.1
ZS11A04G015300-mRNA-1	Brapa09T001064.1
ZS11A04G016860-mRNA-1	Brapa09T001186.1
ZS11A04G006580-mRNA-1	Brapa09T002286.1
ZS11A05G027200-mRNA-1	Brapa01T003427.1
ZS11A05G036410-mRNA-1	Brapa01T004184.2
ZS11A05G027200-mRNA-1	Brapa03T003910.1
ZS11A05G031340-mRNA-1	Brapa03T003690.1
ZS11A05G008020-mRNA-1	Brapa03T001936.1
ZS11A05G036410-mRNA-1	Brapa03T003372.1
ZS11A05G008070-mRNA-1	Brapa04T002810.1
ZS11A05G003770-mRNA-1	Brapa05T000362.1
ZS11A05G004570-mRNA-1	Brapa05T000464.2
ZS11A05G008020-mRNA-1	Brapa05T000840.1
ZS11A05G011010-mRNA-1	Brapa05T001147.1
ZS11A05G016730-mRNA-1	Brapa05T001702.1
ZS11A05G027010-mRNA-1	Brapa05T002604.1
ZS11A05G027200-mRNA-1	Brapa05T002622.1
ZS11A05G028370-mRNA-1	Brapa05T002735.3
ZS11A05G029630-mRNA-1	Brapa05T002855.1
ZS11A05G031340-mRNA-1	Brapa05T003020.1
ZS11A05G036410-mRNA-1	Brapa05T003544.1
ZS11A05G031340-mRNA-1	Brapa05T001702.1
ZS11A05G019470-mRNA-1	Brapa06T000422.15
ZS11A05G008070-mRNA-1	Brapa09T002178.1
ZS11A06G039650-mRNA-1	Brapa02T003545.1
ZS11A06G001080-mRNA-1	Brapa05T001702.1
ZS11A06G000870-mRNA-1	Brapa06T000081.1
ZS11A06G001890-mRNA-1	Brapa06T000204.1
ZS11A06G003450-mRNA-1	Brapa06T000372.1
ZS11A06G003600-mRNA-1	Brapa06T000389.1
ZS11A06G004010-mRNA-1	Brapa06T000422.15
ZS11A06G012560-mRNA-1	Brapa06T001292.1
ZS11A06G016690-mRNA-1	Brapa06T001739.1
ZS11A06G039650-mRNA-1	Brapa06T003709.1
ZS11A06G024310-mRNA-1	Brapa06T001739.1
ZS11A06G000870-mRNA-1	Brapa08T000116.1
ZS11A06G003450-mRNA-1	Brapa08T000344.1
ZS11A06G004010-mRNA-1	Brapa08T000410.1
ZS11A06G012560-mRNA-1	Brapa08T002968.1
ZS11A06G039650-mRNA-1	Brapa09T004358.1
ZS11A06G030600-mRNA-1	Brapa09T005991.1
ZS11A07G036170-mRNA-1	Brapa02T002125.1
ZS11A07G004130-mRNA-1	Brapa03T004401.1
ZS11A07G005220-mRNA-1	Brapa03T004326.1
ZS11A07G020920-mRNA-1	Brapa04T000642.1
ZS11A07G020920-mRNA-1	Brapa07T002287.1
ZS11A07G029390-mRNA-1	Brapa07T003150.1
ZS11A07G036170-mRNA-1	Brapa07T003841.1
ZS11A07G002370-mRNA-1	Brapa07T000223.1
ZS11A07G004130-mRNA-1	Brapa07T000408.1
ZS11A07G005220-mRNA-1	Brapa07T000526.1
ZS11A07G036170-mRNA-1	Brapa07T003150.1
ZS11A07G029390-mRNA-1	Brapa07T003841.1
ZS11A07G002370-mRNA-1	Brapa09T005455.1
ZS11A07G005220-mRNA-1	Brapa09T005567.1
ZS11A07G020920-mRNA-1	Brapa09T002178.1
ZS11A08G015290-mRNA-1	Brapa01T000413.1
ZS11A08G019490-mRNA-1	Brapa01T000273.1
ZS11A08G019200-mRNA-1	Brapa01T001525.1
ZS11A08G018630-mRNA-1	Brapa03T005403.1
ZS11A08G019200-mRNA-1	Brapa03T005256.1
ZS11A08G001240-mRNA-1	Brapa06T000081.1
ZS11A08G003290-mRNA-1	Brapa06T000372.1
ZS11A08G001240-mRNA-1	Brapa08T000116.1
ZS11A08G003290-mRNA-1	Brapa08T000344.1
ZS11A08G003870-mRNA-2	Brapa08T000410.1
ZS11A08G011690-mRNA-3	Brapa08T001246.1
ZS11A08G015290-mRNA-1	Brapa08T001642.1
ZS11A08G018630-mRNA-1	Brapa08T002004.1
ZS11A08G019010-mRNA-1	Brapa08T002048.1
ZS11A08G019200-mRNA-1	Brapa08T002074.1
ZS11A08G019490-mRNA-1	Brapa08T002098.1
ZS11A08G021860-mRNA-1	Brapa08T002347.1
ZS11A08G025270-mRNA-1	Brapa08T002734.1
ZS11A09G015950-mRNA-2	Brapa01T002880.1
ZS11A09G006520-mRNA-1	Brapa02T004453.1
ZS11A09G002220-mRNA-1	Brapa02T002842.1
ZS11A09G021680-mRNA-1	Brapa02T003547.1
ZS11A09G006520-mRNA-1	Brapa03T004459.2
ZS11A09G001020-mRNA-1	Brapa03T002997.1
ZS11A09G052050-mRNA-1	Brapa04T001885.1
ZS11A09G053460-mRNA-1	Brapa04T001727.1
ZS11A09G041620-mRNA-1	Brapa04T000762.1
ZS11A09G042830-mRNA-1	Brapa04T000642.1
ZS11A09G021680-mRNA-1	Brapa06T003711.1
ZS11A09G042830-mRNA-1	Brapa07T002287.1
ZS11A09G010930-mRNA-1	Brapa07T000223.1
ZS11A09G021680-mRNA-1	Brapa08T001246.1
ZS11A09G057710-mRNA-1	Brapa09T000617.1
ZS11A09G030990-mRNA-1	Brapa09T003397.1
ZS11A09G041620-mRNA-1	Brapa09T002286.1
ZS11A09G042040-mRNA-1	Brapa09T002248.1
ZS11A09G042830-mRNA-1	Brapa09T002178.1
ZS11A09G047670-mRNA-1	Brapa09T001659.1
ZS11A09G052050-mRNA-1	Brapa09T001186.1
ZS11A09G053460-mRNA-1	Brapa09T001064.1
ZS11A09G055510-mRNA-1	Brapa09T000863.1
ZS11A09G058840-mRNA-1	Brapa09T000505.1
ZS11A09G001020-mRNA-1	Brapa09T006509.1
ZS11A09G001730-mRNA-1	Brapa09T006430.1
ZS11A09G002220-mRNA-1	Brapa09T006375.1
ZS11A09G005860-mRNA-1	Brapa09T005991.1
ZS11A09G006520-mRNA-1	Brapa09T005926.1
ZS11A09G010930-mRNA-1	Brapa09T005455.1
ZS11A09G010940-mRNA-1	Brapa09T005453.1
ZS11A09G015950-mRNA-2	Brapa09T004954.1
ZS11A09G016600-mRNA-1	Brapa09T004891.1
ZS11A09G017030-mRNA-1	Brapa09T004846.1
ZS11A09G018580-mRNA-1	Brapa09T004697.1
ZS11A09G021680-mRNA-1	Brapa09T004359.1
ZS11A09G027750-mRNA-1	Brapa09T003758.1
ZS11A10G001940-mRNA-1	Brapa02T002842.1
ZS11A10G012150-mRNA-1	Brapa02T001410.1
ZS11A10G026520-mRNA-1	Brapa02T000329.1
ZS11A10G019790-mRNA-2	Brapa03T000892.1
ZS11A10G001940-mRNA-1	Brapa09T006375.1
ZS11A10G012150-mRNA-1	Brapa10T002046.1
ZS11A10G019790-mRNA-2	Brapa10T001273.1
ZS11A10G026520-mRNA-1	Brapa10T000577.2
ZS11A10G001940-mRNA-1	Brapa10T002952.1
ZS11A10G006250-mRNA-1	Brapa10T002528.1
ZS11C01G011710-mRNA-1	Brapa01T000945.4
ZS11C01G013270-mRNA-1	Brapa01T001082.1
ZS11C01G019290-mRNA-1	Brapa01T001525.1
ZS11C01G021900-mRNA-1	Brapa01T001715.1
ZS11C01G022260-mRNA-1	Brapa01T001743.3
ZS11C01G025960-mRNA-1	Brapa01T002032.2
ZS11C01G037060-mRNA-1	Brapa01T002770.1
ZS11C01G038380-mRNA-1	Brapa01T002880.1
ZS11C01G046600-mRNA-1	Brapa01T003427.1
ZS11C01G053490-mRNA-2	Brapa01T003866.1
ZS11C01G060720-mRNA-1	Brapa01T004184.2
ZS11C01G013270-mRNA-1	Brapa02T003306.1
ZS11C01G019290-mRNA-1	Brapa03T005256.1
ZS11C01G021900-mRNA-1	Brapa03T005386.1
ZS11C01G022260-mRNA-1	Brapa03T005403.1
ZS11C01G060720-mRNA-1	Brapa03T003372.1
ZS11C01G001990-mRNA-1	Brapa03T006112.1
ZS11C01G046600-mRNA-1	Brapa03T003910.1
ZS11C01G051790-mRNA-1	Brapa03T003690.1
ZS11C01G051790-mRNA-1	Brapa05T003020.1
ZS11C01G046600-mRNA-1	Brapa05T002622.1
ZS11C01G060720-mRNA-1	Brapa05T003544.1
ZS11C01G030940-mRNA-1	Brapa06T001739.1
ZS11C01G013270-mRNA-1	Brapa06T003883.1
ZS11C01G013270-mRNA-1	Brapa08T001402.1
ZS11C01G020290-mRNA-2	Brapa08T002048.1
ZS11C01G022260-mRNA-1	Brapa08T002004.1
ZS11C01G038380-mRNA-1	Brapa09T004954.1
ZS11C01G021900-mRNA-1	Brapa10T002015.1
ZS11C01G022260-mRNA-1	Brapa10T002046.1
ZS11C02G029760-mRNA-1	Brapa02T002125.1
ZS11C02G052580-mRNA-1	Brapa02T003547.1
ZS11C02G064110-mRNA-1	Brapa02T004406.1
ZS11C02G003940-mRNA-1	Brapa02T000329.1
ZS11C02G041530-mRNA-1	Brapa02T002842.1
ZS11C02G052580-mRNA-1	Brapa06T003711.1
ZS11C02G029760-mRNA-1	Brapa07T003841.1
ZS11C02G029760-mRNA-1	Brapa07T003150.1
ZS11C02G040370-mRNA-1	Brapa09T006430.1
ZS11C02G003940-mRNA-1	Brapa10T000577.2
ZS11C03G083180-mRNA-1	Brapa01T000413.1
ZS11C03G079330-mRNA-1	Brapa01T001082.1
ZS11C03G014510-mRNA-1	Brapa01T001715.1
ZS11C03G046120-mRNA-1	Brapa01T003427.1
ZS11C03G039310-mRNA-1	Brapa01T004184.2
ZS11C03G077910-mRNA-1	Brapa01T000273.1
ZS11C03G009780-mRNA-1	Brapa03T000892.1
ZS11C03G014510-mRNA-1	Brapa03T001306.1
ZS11C03G019670-mRNA-1	Brapa03T001755.1
ZS11C03G021760-mRNA-1	Brapa03T001936.1
ZS11C03G025840-mRNA-1	Brapa03T002262.1
ZS11C03G035500-mRNA-1	Brapa03T002997.1
ZS11C03G038090-mRNA-1	Brapa03T003250.1
ZS11C03G039310-mRNA-1	Brapa03T003372.1
ZS11C03G043060-mRNA-1	Brapa03T003690.1
ZS11C03G046120-mRNA-1	Brapa03T003910.1
ZS11C03G052510-mRNA-1	Brapa03T004326.1
ZS11C03G019670-mRNA-1	Brapa04T002576.1
ZS11C03G021760-mRNA-1	Brapa04T002810.1
ZS11C03G025840-mRNA-1	Brapa05T000327.1
ZS11C03G043060-mRNA-1	Brapa05T003020.1
ZS11C03G046120-mRNA-1	Brapa05T002622.1
ZS11C03G019670-mRNA-1	Brapa05T001147.1
ZS11C03G021760-mRNA-1	Brapa05T000840.1
ZS11C03G038090-mRNA-1	Brapa05T003719.1
ZS11C03G039310-mRNA-1	Brapa05T003544.1
ZS11C03G061370-mRNA-1	Brapa06T001739.1
ZS11C03G089380-mRNA-1	Brapa06T000081.1
ZS11C03G052510-mRNA-1	Brapa07T000526.1
ZS11C03G083180-mRNA-1	Brapa08T001642.1
ZS11C03G077910-mRNA-1	Brapa08T002098.1
ZS11C03G089380-mRNA-1	Brapa08T000116.1
ZS11C03G035500-mRNA-1	Brapa09T006509.1
ZS11C03G052510-mRNA-1	Brapa09T005567.1
ZS11C03G009780-mRNA-1	Brapa10T001273.1
ZS11C04G063770-mRNA-1	Brapa03T001755.1
ZS11C04G015070-mRNA-1	Brapa03T001755.1
ZS11C04G042640-mRNA-1	Brapa03T004647.1
ZS11C04G049430-mRNA-1	Brapa04T001456.1
ZS11C04G052250-mRNA-1	Brapa04T001727.1
ZS11C04G054230-mRNA-1	Brapa04T001885.1
ZS11C04G063770-mRNA-1	Brapa04T002576.1
ZS11C04G065230-mRNA-1	Brapa04T002685.1
ZS11C04G066750-mRNA-1	Brapa04T002810.1
ZS11C04G042640-mRNA-1	Brapa04T000745.1
ZS11C04G015070-mRNA-1	Brapa04T002576.1
ZS11C04G004420-mRNA-1	Brapa05T000362.1
ZS11C04G005540-mRNA-1	Brapa05T000464.2
ZS11C04G010340-mRNA-1	Brapa05T000840.1
ZS11C04G015070-mRNA-1	Brapa05T001147.1
ZS11C04G063770-mRNA-1	Brapa05T001147.1
ZS11C04G052250-mRNA-1	Brapa09T001064.1
ZS11C04G054230-mRNA-1	Brapa09T001186.1
ZS11C04G004420-mRNA-1	Brapa09T001659.1
ZS11C05G060050-mRNA-1	Brapa01T004184.2
ZS11C05G060050-mRNA-1	Brapa03T003372.1
ZS11C05G054130-mRNA-1	Brapa03T003690.1
ZS11C05G047440-mRNA-1	Brapa05T002604.1
ZS11C05G047810-mRNA-1	Brapa05T002622.1
ZS11C05G048580-mRNA-1	Brapa05T002671.1
ZS11C05G049880-mRNA-1	Brapa05T002735.3
ZS11C05G051840-mRNA-1	Brapa05T002855.1
ZS11C05G054130-mRNA-1	Brapa05T003020.1
ZS11C05G060050-mRNA-1	Brapa05T003544.1
ZS11C05G014940-mRNA-1	Brapa06T001292.1
ZS11C05G035650-mRNA-1	Brapa06T000422.15
ZS11C05G035650-mRNA-1	Brapa08T000410.1
ZS11C05G014940-mRNA-1	Brapa08T002968.1
ZS11C05G032120-mRNA-1	Brapa09T003397.1
ZS11C05G000790-mRNA-1	Brapa09T000056.1
ZS11C05G001840-mRNA-1	Brapa09T006375.1
ZS11C05G000790-mRNA-1	Brapa10T003063.1
ZS11C05G001840-mRNA-1	Brapa10T002952.1
ZS11C06G046320-mRNA-1	Brapa02T002125.1
ZS11C06G036390-mRNA-1	Brapa02T002125.1
ZS11C06G022750-mRNA-1	Brapa04T000642.1
ZS11C06G001760-mRNA-1	Brapa05T001702.1
ZS11C06G016370-mRNA-1	Brapa05T001702.1
ZS11C06G018640-mRNA-1	Brapa05T001563.1
ZS11C06G001320-mRNA-1	Brapa06T000081.1
ZS11C06G006810-mRNA-1	Brapa06T000372.1
ZS11C06G007010-mRNA-1	Brapa06T000389.1
ZS11C06G007690-mRNA-1	Brapa06T000422.15
ZS11C06G022750-mRNA-1	Brapa07T002287.1
ZS11C06G036390-mRNA-1	Brapa07T003150.1
ZS11C06G046320-mRNA-1	Brapa07T003841.1
ZS11C06G036390-mRNA-1	Brapa07T003841.1
ZS11C06G046320-mRNA-1	Brapa07T003150.1
ZS11C06G001320-mRNA-1	Brapa08T000116.1
ZS11C06G006810-mRNA-1	Brapa08T000344.1
ZS11C06G007690-mRNA-1	Brapa08T000410.1
ZS11C06G022750-mRNA-1	Brapa09T002178.1
ZS11C07G055330-mRNA-1	Brapa01T001525.1
ZS11C07G056540-mRNA-1	Brapa01T001742.1
ZS11C07G062740-mRNA-1	Brapa01T000171.1
ZS11C07G056540-mRNA-1	Brapa01T001742.1
ZS11C07G056690-mRNA-2	Brapa01T001715.1
ZS11C07G033140-mRNA-1	Brapa02T003545.1
ZS11C07G048850-mRNA-1	Brapa03T004647.1
ZS11C07G053590-mRNA-1	Brapa03T005079.1
ZS11C07G055330-mRNA-1	Brapa03T005256.1
ZS11C07G062740-mRNA-1	Brapa03T006112.1
ZS11C07G056540-mRNA-1	Brapa03T005402.1
ZS11C07G056690-mRNA-2	Brapa03T005386.1
ZS11C07G007780-mRNA-1	Brapa03T004401.1
ZS11C07G009500-mRNA-1	Brapa03T004326.1
ZS11C07G048850-mRNA-1	Brapa04T000745.1
ZS11C07G004940-mRNA-1	Brapa07T000223.1
ZS11C07G007780-mRNA-1	Brapa07T000408.1
ZS11C07G009500-mRNA-1	Brapa07T000526.1
ZS11C07G056540-mRNA-1	Brapa08T002004.1
ZS11C07G055330-mRNA-1	Brapa08T002074.1
ZS11C07G004940-mRNA-1	Brapa09T005455.1
ZS11C07G009500-mRNA-1	Brapa09T005567.1
ZS11C07G045150-mRNA-1	Brapa09T005991.1
ZS11C07G033140-mRNA-1	Brapa09T004358.1
ZS11C08G020300-mRNA-1	Brapa01T001526.1
ZS11C08G021560-mRNA-1	Brapa01T001743.3
ZS11C08G021560-mRNA-1	Brapa03T005403.1
ZS11C08G020300-mRNA-1	Brapa03T005257.1
ZS11C08G050290-mRNA-1	Brapa04T001885.1
ZS11C08G051810-mRNA-1	Brapa04T001727.1
ZS11C08G038490-mRNA-1	Brapa04T000762.1
ZS11C08G039900-mRNA-1	Brapa04T000642.1
ZS11C08G035530-mRNA-1	Brapa06T001739.1
ZS11C08G039900-mRNA-1	Brapa07T002287.1
ZS11C08G018680-mRNA-1	Brapa08T001246.1
ZS11C08G003810-mRNA-1	Brapa08T000344.1
ZS11C08G004850-mRNA-1	Brapa08T000410.1
ZS11C08G032760-mRNA-1	Brapa08T002734.1
ZS11C08G020300-mRNA-1	Brapa08T002073.1
ZS11C08G020970-mRNA-1	Brapa08T002048.1
ZS11C08G021560-mRNA-1	Brapa08T002004.1
ZS11C08G058940-mRNA-1	Brapa09T000505.1
ZS11C08G038490-mRNA-1	Brapa09T002286.1
ZS11C08G038980-mRNA-1	Brapa09T002248.1
ZS11C08G039900-mRNA-1	Brapa09T002178.1
ZS11C08G045390-mRNA-1	Brapa09T001659.1
ZS11C08G050290-mRNA-1	Brapa09T001186.1
ZS11C08G051810-mRNA-1	Brapa09T001064.1
ZS11C08G054110-mRNA-1	Brapa09T000863.1
ZS11C09G002370-mRNA-1	Brapa02T002842.1
ZS11C09G067310-mRNA-1	Brapa02T000329.1
ZS11C09G007400-mRNA-1	Brapa03T004455.1
ZS11C09G057770-mRNA-1	Brapa03T000892.1
ZS11C09G001080-mRNA-2	Brapa03T002997.1
ZS11C09G028830-mRNA-1	Brapa06T003709.1
ZS11C09G013270-mRNA-1	Brapa07T000223.1
ZS11C09G001080-mRNA-2	Brapa09T006509.1
ZS11C09G001900-mRNA-1	Brapa09T006430.1
ZS11C09G002370-mRNA-1	Brapa09T006375.1
ZS11C09G006610-mRNA-1	Brapa09T005991.1
ZS11C09G013270-mRNA-1	Brapa09T005455.1
ZS11C09G013280-mRNA-1	Brapa09T005453.1
ZS11C09G021270-mRNA-1	Brapa09T004891.1
ZS11C09G021830-mRNA-1	Brapa09T004846.1
ZS11C09G024280-mRNA-1	Brapa09T004697.1
ZS11C09G028830-mRNA-1	Brapa09T004358.1
ZS11C09G036710-mRNA-1	Brapa09T003758.1
ZS11C09G046080-mRNA-1	Brapa10T002046.1
ZS11C09G057770-mRNA-1	Brapa10T001273.1
ZS11C09G067310-mRNA-1	Brapa10T000577.2
ZS11C09G002370-mRNA-1	Brapa10T002952.1
