# Supplementary material for: Genome-wide identification of RNA recognition motif (RRM1) in Brassica rapa and functional analysis of RNA-binding protein (BrRBP) under low-temperature stress
Source: BMC Plant Biol. 2023 Dec 7;23:621. doi: 10.1186/s12870-023-04639-4 (PMC10701981; doi:10.1186/s12870-023-04639-4)
Supplement: Supplementary file 4 — Additional file 4: Table S4. Log2 means of FPKM of different cold-resistant varieties in RNA-seq under cold stress for RRM1. [file 12870_2023_4639_MOESM4_ESM.xlsx]

## Sheet: Sheet2
Supplementary Table S4: Log2 means of FPKM of different cold-resistant varieties in RNA-seq under cold stress for RRM1
Gene ID	Longyou 7 cold stress for 3 hours	Longyou 7 cold stress for 24 hours	Longyou 99 cold stress for 3 hours	Longyou 99 cold stress for 24 hours
Brapa09T003758	0.644244	0.42211	-0.463807	0.384556
Brapa02T002842	0.42491	-1.7337	-0.843946	-1.81979
Brapa08T001642	-0.0496762	0.0888611	-0.0442262	-0.0501081
Brapa09T000505	0.679872	0.561152	0.249212	0.532265
Brapa06T000389	0.214847	1.05026	0.574929	1.39538
Brapa09T004846	-0.894795	-0.724778	-0.277353	-0.613275
Brapa10T000577	0.13753	0.99208	0.116917	1.17055
Brapa10T002530	0	0	0	0
Brapa03T005403	0.188509	0.354153	0.00736706	0.331058
Brapa09T004697	0.234506	1.55164	0.541265	1.0117
Brapa01T002032	-0.0811728	0.126584	-0.146428	0.34393
Brapa03T002997	-0.70556	-0.637572	-0.11011	-0.0434242
Brapa03T003690	0.474611	0.444186	1.02461	1.52329
Brapa08T000344	0.0419578	-0.595352	-0.20997	-0.270462
Brapa10T003063	-0.100318	-0.947847	-0.544943	-1.27089
Brapa09T001186	-1.4424	0.172374	-0.0759394	0.153657
Brapa03T004647	-0.0431847	-0.91118	-0.165784	-0.589208
Brapa03T003372	0.151891	0.604187	0.254786	0.391474
Brapa05T001702	0.00537591	-0.530835	0.270476	-0.278674
Brapa09T005453	-0.292813	-0.254093	-0.248261	0.321234
Brapa03T001306	-0.479655	-0.633154	-0.906461	-1.49791
Brapa09T006430	-0.218077	-0.487734	-0.182458	-0.0560958
Brapa03T001755	-0.222413	-0.212504	0.0255184	0.367426
Brapa05T000840	2.13938	2.41006	1.20873	2.53443
Brapa08T002734	1.87912	0	0	0
Brapa01T001525	0.0147427	-0.269781	-0.081721	0.136472
Brapa04T002576	0.421297	0.636243	0.506682	1.14491
Brapa05T003020	-0.762836	0.414707	0.766805	0.973233
Brapa01T004184	0.134718	0.233747	0.218088	0.000662683
Brapa09T002248	-0.13513	0.362803	-0.0134798	0.683038
Brapa08T002074	0.0928891	-0.633561	-0.397404	-0.687813
Brapa03T001936	0.878487	0.755207	0.372565	0.285403
Brapa04T002810	0.849292	1.03986	1.2986	1.98876
Brapa10T002046	0.311839	0.696941	0.255892	0.851797
Brapa06T001292	-0.216854	-0.683726	-0.549018	0.151327
Brapa08T002048	0.248732	1.00571	0.864775	1.79107
Brapa01T000413	0.483022	0.622105	0.0922622	0.0899627
Brapa05T002622	0.363298	-0.0508791	0.556982	0.0842945
Brapa07T003841	0	0	0	0
Brapa08T002347	-0.146199	-0.0241231	0.00268672	0.390131
Brapa01T001715	1.38442	-0.308121	-0.669815	-1.12574
Brapa06T000422	0.535521	1.93896	1.04616	1.83606
Brapa09T005455	0.360797	0.907354	0.55997	0.577757
Brapa09T004954	-0.489573	0.601611	0.0971113	0.614805
Brapa06T003711	0.171845	-0.68368	-0.196289	0.275411
Brapa07T000408	-0.239472	-0.666966	-0.102801	0.00656458
Brapa09T004359	-0.583658	-0.814655	-0.397056	-0.124756
Brapa04T002685	0.36491	-0.0629806	0.108849	0.544349
Brapa01T001082	0.247427	0.849757	0.526737	1.24892
Brapa09T002287	0.856287	1.32003	-0.0911172	0.797585
Brapa10T001273	-0.301819	0.506901	0.35161	0.72173
Brapa08T002098	-0.199335	-0.575688	0.16391	-0.0381905
Brapa09T006509	-0.111812	0.126364	-0.0707654	0.583021
Brapa09T004893	-0.677828	-2.9993	-1.00182	-1.41781
Brapa05T002604	0	0	0	0
Brapa09T003397	-0.15739	-0.240182	-0.233793	-0.367509
Brapa07T000223	-4.52102	0.314441	-4.90199	-0.724954
Brapa05T003544	0.35044	0.460712	0.247234	0.401356
Brapa03T005386	0.302187	0.0564947	0.165825	-0.0602327
Brapa09T005993	0	0	0	0
Brapa01T001743	0.323133	0.462404	0.0452442	0.595935
Brapa05T002855	-0.785728	-1.31213	0.571301	1.13219
Brapa09T005991	0	0	0	0
Brapa10T002528	0	0	0	0
Brapa09T001659	0.306696	0.85524	0.286534	0.0810703
Brapa08T000116	-0.294007	-0.155272	0.171112	0.249309
Brapa06T001739	-0.372026	-0.368122	0.609916	0.807965
Brapa02T002125	0	0	0	0
Brapa07T003150	1.97789	2.93622	2.6139	3.02145
Brapa09T000863	-0.236346	-0.0448574	-0.115035	0.210493
Brapa01T002880	-0.298768	-0.163316	-0.0497416	0.100668
Brapa03T003910	-0.213228	-1.17231	0.382014	-0.880023
Brapa09T006375	0.0554838	-0.706089	-0.478438	-0.586143
Brapa09T001064	0.251688	1.44965	0.923771	1.43246
Brapa03T004326	-0.139678	-0.122212	-0.0351733	-0.0788621
Brapa06T000081	0.0174847	-0.115776	0.0688846	0.163023
Brapa01T003866	-0.140659	-0.715424	-0.617723	-0.684149
Brapa04T001456	-0.174399	0.069793	0.32402	0.579438
Brapa05T001147	0.165428	0.976957	0.3264	1.07956
Brapa10T002529	0.631852	2.20344	0.724802	0.502303
Brapa04T001727	0	0	0	0
Brapa01T000945	-0.221635	0.388138	-0.278561	-0.717195
Brapa10T002952	0.861434	-0.922994	-1.61726	-2.37803
Brapa09T002178	2.4532	1.51212	3.91054	2.60549
Brapa01T003427	0.0780761	0.390661	0.710803	0.325163
Brapa03T006112	-0.0515417	-0.0289866	0.00721485	-0.00284789
Brapa06T000372	0.595567	0.62447	0.279591	0.832239
Brapa07T002287	0.769941	1.06037	1.18645	1.29791
Brapa05T000464	-0.271598	0.256252	-0.0860579	0.520759
Brapa02T003547	-0.333108	-0.43129	-0.535668	0.210969
Brapa03T005256	0.810611	0.362525	-0.131891	-0.266579
Brapa05T000362	-0.073784	0.580127	0.423589	0.932972
Brapa07T000526	0	0	0	0
Brapa04T000762	0	0	0	0
Brapa04T001885	0.281812	0.589775	0.41214	0.589903
Brapa09T002286	0.150355	0.0180584	-0.711772	-0.154484
Brapa08T000410	6.31381	7.47149	1.30286	1.04196
Brapa04T000745	0.27483	-1.81004	-0.427418	-1.65884
Brapa03T000892	-0.34101	-0.686695	0.0892006	-0.167108
Brapa05T002735	-4.91376	-0.330891	0.564092	-0.0518047
Brapa08T001246	-0.041909	0.343447	-0.392264	0.27965
Brapa08T002004	0.609955	1.3172	1.0083	1.60952
